# Supplementary material for: Newborn infant skin gene expression: Remarkable differences versus adults
Source: PLoS One. 2021 Oct 19;16(10):e0258554. doi: 10.1371/journal.pone.0258554 (PMC8525758; doi:10.1371/journal.pone.0258554)
Supplement: S1 File — (XLSX) [file pone.0258554.s010.xlsx]

## Sheet: Sheet1
probe	GENESYMBOL	GENENAME	EntrezID	logFC Adult_vs_infant	P.Value Adult_vs_infant	adj.P.Val Adult_vs_infant	AveExpr Adult_vs_infant	t Adult_vs_infant
11746503_a_at	ehf	ets homologous factor	26298	-0.334713	2.24407e-09	1.73192e-08	6.15973	-6.85486
11760653_x_at	pknox1	pbx/knotted 1 homeobox 1	5316	-0.0160351	0.335102	0.441026	5.81515	-0.970539
11744578_s_at	dnajc10	dnaj (hsp40) homolog, subfamily c, member 10	54431	-0.129773	8.96797e-05	0.000295261	6.89645	-4.15653
11758463_s_at	scyl2	scy1-like, kinase-like 2	55681	-0.230718	1.58046e-08	1.03592e-07	7.953	-6.38628
11740113_x_at	nipsnap3b	nipsnap homolog 3b (c. elegans)	55335	-0.349241	5.54182e-07	2.7249e-06	6.2926	-5.50974
11717698_a_at	arih1	ariadne rbr e3 ubiquitin protein ligase 1	25820	-0.221237	1.17704e-10	1.15957e-09	7.05957	-7.55343
11721831_at	churc1	churchill domain containing 1	91612	0.0162034	0.813034	0.866028	7.44026	0.237402
11743373_a_at	knstrn	kinetochore-localized astrin/spag5 binding protein	90417	-0.23048	0.000169931	0.000529409	6.72975	-3.97223
11734886_at	sema3g	sema domain, immunoglobulin domain (ig), short basic domain, secreted, (semaphorin) 3g	56920	0.0136048	0.41682	0.523383	6.06781	0.816762
11727166_a_at	fbxo15	f-box protein 15	201456	-0.0321498	0.027648	0.0529853	5.87956	-2.24894
11753636_x_at	znf365	zinc finger protein 365	22891	-0.0162038	0.246269	0.343681	5.88683	-1.1692
11754500_at	smim6	small integral membrane protein 6	100130933	-0.00964001	0.462956	0.567926	5.88393	-0.73802
11733779_a_at	dusp3	dual specificity phosphatase 3	1845	0.348577	1.50504e-17	6.45209e-16	8.01577	11.3444
11749641_x_at	znf254	zinc finger protein 254	9534	-0.110615	0.000895001	0.00241825	6.42838	-3.46926
11719962_s_at	aoc1	amine oxidase, copper containing 1	26	-0.0358337	0.114271	0.181424	6.35011	-1.59914
11715567_at	copz1	coatomer protein complex subunit zeta 1	22818	0.124848	1.36008e-05	5.21294e-05	8.12355	4.6782
11754510_s_at	vdac3	voltage-dependent anion channel 3	7419	-0.196393	2.09501e-09	1.62828e-08	9.9351	-6.87125
11731977_s_at	dnajb3	dnaj (hsp40) homolog, subfamily b, member 3 /// dnaj (hsp40) homolog, subfamily b, member 3 pseudogene	414061	-0.00789643	0.605903	0.697476	5.99424	-0.518259
11763600_at	wdr62	wd repeat domain 62	284403	0.0115764	0.473782	0.578162	5.89826	0.720208
11731530_a_at	dok1	docking protein 1	1796	-0.0125667	0.434655	0.540743	5.8433	-0.785744
11715712_a_at	nrdc	nardilysin convertase	4898	0.230656	3.69726e-09	2.73712e-08	8.45725	6.73559
11756652_a_at	ntmt1	n-terminal xaa-pro-lys n-methyltransferase 1	28989	0.0951898	0.00247474	0.00609806	7.30223	3.13934
11740731_x_at	fuom	fucose mutarotase	282969	-0.0315313	0.170562	0.253674	6.3867	-1.38456
11746797_a_at	sdc2	syndecan 2	6383	0.0942193	0.207405	0.298592	7.44556	1.27244
11743565_at	cables2	cdk5 and abl enzyme substrate 2	81928	0.0119234	0.537239	0.636383	6.40423	0.620033
11743150_s_at	znf143	zinc finger protein 143	7702	-0.0571607	0.036369	0.067384	6.68217	-2.13352
11745075_x_at	gsta4	glutathione s-transferase alpha 4	2941	-0.194418	0.010096	0.0217046	8.85941	-2.64395
11737151_at	acot6	acyl-coa thioesterase 6	641372	-0.0222761	0.100058	0.161931	5.86676	-1.6665
11728300_at	ccne2	cyclin e2	9134	-0.178012	6.33036e-08	3.71649e-07	6.16462	-6.04859
11749446_a_at	gfra2	gdnf family receptor alpha 2	2675	0.132931	3.8481e-06	1.62638e-05	6.16499	5.01282
11725289_a_at	rhbdl3	rhomboid, veinlet-like 3 (drosophila)	162494	-0.0167366	0.285752	0.388017	5.99935	-1.07566
11757170_at	snora71d	small nucleolar rna, h/aca box 71d	677840	-0.0132923	0.401293	0.508265	5.9111	-0.844425
11757807_x_at	actg1	actin gamma 1	71	0.0520969	0.0483184	0.0863114	11.8183	2.00951
11741451_a_at	rdm1	rad52 motif containing 1	201299	-0.00317368	0.829613	0.878402	6.06362	-0.215999
11720493_s_at	mob3a	mob kinase activator 3a	126308	0.141055	3.77448e-05	0.000132919	7.1724	4.39961
11728385_a_at	six5	six homeobox 5	147912	-0.14878	1.20497e-06	5.58032e-06	7.16051	-5.31266
11715470_x_at	txn	thioredoxin	7295	0.510799	2.95989e-16	9.46742e-15	10.3808	10.6141
11743988_x_at	vars	valyl-trna synthetase	7407	0.114091	5.40803e-09	3.87018e-08	6.05246	6.6445
11729356_a_at	papd4	pap associated domain containing 4	167153	0.0426509	0.220788	0.314331	7.38513	1.23541
11755741_x_at	med16	mediator complex subunit 16	10025	0.059741	0.000584224	0.00163953	6.05251	3.60216
11751130_s_at	nrbf2	nuclear receptor binding factor 2	29982	-0.0289793	0.465178	0.570056	7.2678	-0.734346
11731418_a_at	rfc5	replication factor c subunit 5	5985	0.0305619	0.10436	0.167815	6.41401	1.64533
11738803_a_at	cacna1g	calcium channel, voltage-dependent, t type, alpha 1g subunit	8913	-0.0310417	0.031966	0.0601744	5.82282	-2.18834
11763685_a_at	---	---	---	-0.0420774	0.00811296	0.0178407	5.96206	-2.72469
11759925_at	prdm5	pr domain containing 5	11107	-0.0698122	0.000855972	0.00232321	5.94869	-3.48329
11729999_a_at	b3gnt7	udp-glcnac:betagal beta-1,3-n-acetylglucosaminyltransferase 7	93010	-0.0236633	0.0752873	0.126678	5.8251	-1.80541
11730539_x_at	zscan10	zinc finger and scan domain containing 10	84891	0.0405098	0.00865681	0.0188962	6.05338	2.70089
11722200_s_at	adam12	adam metallopeptidase domain 12	8038	-0.778414	5.88391e-15	1.40446e-13	6.37713	-9.8934
11754585_a_at	wdr82	wd repeat domain 82	80335	-0.103385	0.000535256	0.00151459	6.94751	-3.62908
11761805_x_at	calcb	calcitonin-related polypeptide beta	797	-0.00542363	0.70803	0.783744	5.78713	-0.376025
11748146_at	cd69	cd69 molecule	969	0.034753	0.00848627	0.0185666	5.70886	2.70821
11721543_a_at	csrnp1	cysteine-serine-rich nuclear protein 1	64651	-0.0377111	0.668638	0.750554	6.97538	-0.429822
11730235_a_at	myadm	myeloid-associated differentiation marker	91663	0.0807334	0.438136	0.544148	9.09281	0.779777
11718281_x_at	psg9	pregnancy specific beta-1-glycoprotein 9	5678	-0.0161874	0.234697	0.330315	5.95661	-1.19862
11762624_a_at	vrk3	vaccinia related kinase 3	51231	0.00588147	0.811584	0.865006	6.43153	0.239279
11729708_a_at	csmd1	cub and sushi multiple domains 1	64478	0.0157243	0.363021	0.469828	5.97369	0.915566
11756336_s_at	znf23	zinc finger protein 23	7571	-0.0973132	0.0012202	0.00320674	6.44564	-3.37078
11739952_a_at	gfod1	glucose-fructose oxidoreductase domain containing 1	54438	0.146825	3.31721e-05	0.000118071	6.53541	4.43531
11720336_a_at	phc2	polyhomeotic homolog 2 (drosophila)	1912	0.0288669	0.216655	0.309419	6.77944	1.24666
11762349_x_at	znf254	zinc finger protein 254	9534	-0.0202925	0.25607	0.355002	5.79025	-1.14504
11741936_at	mettl24	methyltransferase like 24	728464	0.0374296	0.0414085	0.075503	5.88596	2.07747
11743117_a_at	xrn2	5'-3' exoribonuclease 2	22803	-0.00306804	0.930118	0.952116	8.20318	-0.0880104
11731984_at	cerkl	ceramide kinase like	375298	-0.0424276	0.00405463	0.00953035	5.72733	-2.97135
11753634_a_at	med24	mediator complex subunit 24	9862	0.00962252	0.529185	0.629222	5.91677	0.632384
11755456_a_at	ap2s1	adaptor-related protein complex 2 sigma 1 subunit	1175	0.144851	0.00104678	0.00278956	8.39314	3.4197
11732589_a_at	znf467	zinc finger protein 467	168544	0.134688	2.96357e-05	0.00010645	6.80176	4.46636
11760211_at	cd48	cd48 molecule	962	0.0362053	0.132796	0.205614	6.00534	1.52078
11760492_x_at	prmt1	protein arginine methyltransferase 1	3276	-0.0221633	0.120749	0.189903	6.71562	-1.57065
11721986_s_at	prickle2	prickle homolog 2	166336	-0.0359014	0.0053743	0.0123003	5.95597	-2.87277
11746927_a_at	fam155a	family with sequence similarity 155, member a	728215	-0.0931658	3.06691e-06	1.31924e-05	6.16319	-5.07195
11756462_s_at	tcp10l	t-complex 10-like	140290	0.00890229	0.506831	0.608907	5.68678	0.667193
11755100_a_at	col16a1	collagen, type xvi, alpha 1	1307	-0.856709	2.66761e-16	8.605e-15	8.56711	-10.6394
11754023_a_at	cox7a2l	cytochrome c oxidase subunit viia polypeptide 2 like	9167	0.2265	6.87195e-10	5.84832e-09	8.71653	7.13628
11748502_a_at	ift122	intraflagellar transport 122	55764	0.08363	8.43731e-05	0.000279093	6.31672	4.1739
11759222_at	kiaa1958	kiaa1958	158405	0.0465045	0.0281733	0.0538538	6.11754	2.24114
11756493_a_at	azin2	antizyme inhibitor 2	113451	0.0161816	0.32488	0.430182	6.00684	0.991415
11752020_x_at	map3k19	mitogen-activated protein kinase kinase kinase 19	80122	-0.00196398	0.910737	0.938618	6.85913	-0.112513
11715806_a_at	sepw1	selenoprotein w, 1	6415	0.343439	1.67859e-11	1.95424e-10	8.3548	8.01197
11754811_x_at	ctnna1	catenin (cadherin-associated protein), alpha 1	1495	0.0347544	0.0880327	0.145015	9.28645	1.72989
11748234_a_at	urgcp	upregulator of cell proliferation	55665	0.0931469	7.77677e-07	3.71579e-06	6.41149	5.42408
11730781_a_at	scrn1	secernin 1	9805	-0.19982	1.04433e-08	7.08935e-08	7.03385	-6.4863
11751911_a_at	cdc42bpa	cdc42 binding protein kinase alpha (dmpk-like)	8476	-0.0384799	0.0359338	0.0667128	6.25829	-2.13868
11719723_a_at	ccdc93	coiled-coil domain containing 93	54520	0.0600369	0.00753762	0.0166937	6.86451	2.75151
11727610_at	ensa	endosulfine alpha	2029	0.0200745	0.527805	0.628009	6.77097	0.634511
11720846_at	cd248	cd248 molecule, endosialin	57124	0.362284	2.84134e-05	0.000102395	7.63829	4.47793
11733196_a_at	kiaa1586	kiaa1586	57691	-0.195725	2.50199e-14	5.24e-13	5.97116	-9.54805
11742781_a_at	smarcc1	swi/snf related, matrix associated, actin dependent regulator of chromatin, subfamily c, member 1	6599	0.100493	0.0212175	0.0419491	8.54568	2.35685
11728021_a_at	chchd4	coiled-coil-helix-coiled-coil-helix domain containing 4	131474	-0.0673441	0.00346458	0.00825821	6.74874	-3.02549
11751233_a_at	fip1l1	factor interacting with papola and cpsf1	81608	-0.0696205	0.000773801	0.00211811	6.53012	-3.51492
11715180_s_at	cgb1	chorionic gonadotropin, beta polypeptide 1 /// chorionic gonadotropin, beta polypeptide 2	114335	0.01278	0.462685	0.567678	5.61584	0.738468
11759795_at	slc22a2	solute carrier family 22 (organic cation transporter), member 2	6582	-0.0067972	0.667173	0.749385	5.90901	-0.431847
11756742_a_at	agpat5	1-acylglycerol-3-phosphate o-acyltransferase 5	55326	-0.217103	1.82478e-11	2.11001e-10	6.20987	-7.99233
11735510_at	ccdc149	coiled-coil domain containing 149	91050	0.0620032	0.000526706	0.00149236	6.31627	3.63402
11723325_a_at	kcnq1	potassium channel, voltage gated kqt-like subfamily q, member 1	3784	0.17259	9.75939e-08	5.52093e-07	6.61261	5.94226
11748928_x_at	pafah2	platelet-activating factor acetylhydrolase 2	5051	0.0653482	0.000556065	0.00156799	6.25568	3.61736
11724651_a_at	lmbr1	limb development membrane protein 1	64327	-0.0471162	0.00873701	0.019056	6.08087	-2.6975
11760933_at	hsd17b7p2	hydroxysteroid (17-beta) dehydrogenase 7 pseudogene 2	158160	0.0827392	0.0336428	0.0629278	6.36122	2.16673
11745914_x_at	golga8a	golgin a8 family, member a	23015	-0.0913421	0.000182083	0.000563606	6.19408	-3.95204
11729276_a_at	crcp	cgrp receptor component	27297	0.00953373	0.720155	0.793304	7.09939	0.359691
11734213_s_at	ndufs3	nadh dehydrogenase (ubiquinone) fe-s protein 3, 30kda (nadh-coenzyme q reductase) /// protein tyrosine phosphatase, mitochondrial 1	4722	-0.0334985	0.137951	0.212324	7.65344	-1.50053
11741654_a_at	lrit3	leucine-rich repeat, immunoglobulin-like and transmembrane domains 3	345193	0.00428869	0.80406	0.859077	5.79782	0.249033
11739002_a_at	hdgf	hepatoma-derived growth factor	3068	0.128153	0.00211564	0.00529189	8.73739	3.19153
11762258_at	spock3	sparc/osteonectin, cwcv and kazal-like domains proteoglycan (testican) 3	50859	-0.0113176	0.473957	0.578346	5.72077	-0.719923
11734203_at	hbs1l	hbs1-like translational gtpase	10767	-0.0189058	0.297587	0.401	5.83414	-1.04939
11736714_x_at	lmod2	leiomodin 2 (cardiac)	442721	0.015095	0.328593	0.434063	5.74388	0.983782
11763498_x_at	cpt1c	carnitine palmitoyltransferase 1c	126129	0.00501508	0.739102	0.808105	5.86163	0.33436
11722103_a_at	pan3	pan3 poly(a) specific ribonuclease subunit	255967	-0.115717	1.25353e-10	1.22831e-09	6.01267	-7.53858
11763871_at	---	---	---	-0.544719	1.94882e-21	2.35893e-19	7.70589	-13.6367
11760743_x_at	dync1li2	dynein, cytoplasmic 1, light intermediate chain 2	1783	-0.0841494	3.46271e-05	0.000122843	7.86659	-4.42346
11758188_x_at	krt8	keratin 8, type ii	3856	0.00451975	0.916321	0.942505	7.79565	0.105447
11745925_at	zeb1-as1	zeb1 antisense rna 1 /// zeb1 antisense rna 1	220930	-0.112136	9.15354e-06	3.61645e-05	6.12722	-4.78423
11756752_a_at	osbpl5	oxysterol binding protein-like 5	114879	0.0655346	0.00102798	0.00274435	6.46446	3.42545
11746697_a_at	slc3a2	solute carrier family 3 (amino acid transporter heavy chain), member 2	6520	0.243278	3.08991e-08	1.92334e-07	7.48225	6.22369
11757330_x_at	snrpc	small nuclear ribonucleoprotein polypeptide c	6631	0.0447548	0.0560391	0.0981014	8.99079	1.94282
11733052_s_at	scamp1	secretory carrier membrane protein 1	9522	-0.0617327	0.00312021	0.00751719	6.10295	-3.0612
11750292_x_at	ist1	increased sodium tolerance 1 homolog (yeast)	9798	0.0661141	0.0020012	0.00503035	7.69272	3.20992
11731432_at	pcdh10	protocadherin 10	57575	-0.0444495	0.0823294	0.136881	5.84709	-1.76248
11716117_at	pdia4	protein disulfide isomerase family a, member 4	9601	-0.120244	0.00223729	0.00556685	7.19789	-3.17298
11754402_a_at	znf488	zinc finger protein 488	118738	0.0451079	0.0099709	0.0214563	5.98551	2.64859
11761019_at	linc00525	long intergenic non-protein coding rna 525	84847	0.017981	0.220127	0.313553	5.92442	1.23719
11748049_x_at	sun2	sad1 and unc84 domain containing 2	25777	0.279192	8.83724e-13	1.33426e-11	6.56665	8.70465
11762248_at	bcap29	b-cell receptor-associated protein 29	55973	0.00396185	0.805112	0.859888	6.0998	0.247668
11741644_a_at	atxn7l1	ataxin 7-like 1	222255	0.0394301	0.0718527	0.121716	6.63686	1.82757
11748457_a_at	trim37	tripartite motif containing 37	4591	-0.0435215	0.0230171	0.0450634	6.30169	-2.32401
11747281_a_at	fam65b	family with sequence similarity 65, member b	9750	0.00657055	0.656163	0.740438	5.89478	0.447117
11729981_s_at	parp11	poly(adp-ribose) polymerase family member 11	57097	-0.0814102	2.94213e-06	1.27022e-05	6.34131	-5.08275
11719418_x_at	ankra2	ankyrin repeat, family a (rfxank-like), 2	57763	-0.112832	0.00407584	0.00957155	6.9406	-2.96954
11724641_a_at	arhgap44	rho gtpase activating protein 44	9912	-0.0670991	0.00228551	0.00567683	6.16752	-3.16589
11742176_s_at	hist1h2bo	histone cluster 1, h2bo	8348	-0.00181084	0.904237	0.934513	5.66726	-0.120745
11742875_at	c18orf32	chromosome 18 open reading frame 32 /// rpl17-c18orf32 readthrough	497661	0.0967048	0.0027137	0.00663098	8.60671	3.10841
11750576_a_at	kdm3a	lysine (k)-specific demethylase 3a	55818	0.458728	1.34903e-11	1.60306e-10	7.96795	8.06337
11752221_a_at	unc45b	unc-45 myosin chaperone b	146862	0.0380216	0.00329865	0.00790351	5.89756	3.04226
11719530_x_at	klf16	kruppel-like factor 16	83855	0.135495	5.52706e-06	2.26974e-05	6.44333	4.91785
11721271_a_at	lrrc59	leucine rich repeat containing 59	55379	-0.23239	1.40945e-05	5.38548e-05	6.89094	-4.66859
11756875_x_at	commd6	comm domain containing 6	170622	0.0862048	0.00953397	0.0206122	9.85654	2.66525
11757989_s_at	ankrd46	ankyrin repeat domain 46	157567	-0.191042	2.11275e-06	9.37724e-06	7.07912	-5.16849
11727903_a_at	il13ra1	interleukin 13 receptor, alpha 1	3597	0.0405489	0.258277	0.357481	6.63901	1.1397
11742484_a_at	slc22a20	solute carrier family 22, member 20	440044	-0.0125574	0.432164	0.538268	5.95858	-0.79003
11730929_s_at	ikbkb	inhibitor of kappa light polypeptide gene enhancer in b-cells, kinase beta	3551	0.16722	2.16995e-05	7.98963e-05	7.6653	4.55169
11762359_x_at	spry4	sprouty rtk signaling antagonist 4	81848	0.140663	0.0187464	0.0375559	6.8992	2.40624
11726604_a_at	pafah1b2	platelet-activating factor acetylhydrolase 1b, catalytic subunit 2 (30kda)	5049	-0.0631394	0.00023044	0.000699996	5.90029	-3.88277
11739245_a_at	ankfy1	ankyrin repeat and fyve domain containing 1	51479	0.115171	1.66829e-06	7.53981e-06	7.60396	5.22931
11754547_a_at	enox2	ecto-nox disulfide-thiol exchanger 2	10495	-0.0171831	0.405215	0.512221	6.95625	-0.837377
11743243_a_at	hoxd12	homeobox d12	3238	0.00453313	0.760958	0.825879	5.67997	0.305407
11719986_at	ccdc117	coiled-coil domain containing 117	150275	-0.0654924	0.00873174	0.0190476	6.83071	-2.69772
11749454_x_at	adgrf1	adhesion g protein-coupled receptor f1	266977	0.0198001	0.213104	0.305363	5.72041	1.25646
11762996_x_at	yme1l1	yme1-like 1 atpase	10730	0.310006	1.38464e-10	1.34345e-09	6.29267	7.51511
11753298_x_at	birc7	baculoviral iap repeat containing 7	79444	0.0203368	0.214773	0.307291	6.26885	1.25184
11738435_x_at	cd74	cd74 molecule, major histocompatibility complex, class ii invariant chain	972	0.916105	1.72297e-15	4.62902e-14	10.5486	10.1882
11716611_x_at	ap2s1	adaptor-related protein complex 2 sigma 1 subunit	1175	0.0857181	0.0412286	0.0752057	9.36088	2.07937
11718080_a_at	bcl2l11	bcl2-like 11 (apoptosis facilitator)	10018	-0.046276	0.0625778	0.107997	6.5451	-1.8922
11758478_s_at	cdca7	cell division cycle associated 7	83879	-0.464948	3.37224e-10	3.03465e-09	7.50147	-7.30487
11716565_a_at	sdccag3	serologically defined colon cancer antigen 3	10807	0.0290677	0.171879	0.255253	6.66697	1.38025
11751873_at	defb133	defensin, beta 133	403339	-0.0293238	0.0294954	0.0560643	6.01672	-2.22206
11724444_a_at	asb9	ankyrin repeat and socs box containing 9	140462	-0.0127927	0.459108	0.564298	6.18776	-0.744408
11743368_a_at	rpp14	ribonuclease p/mrp 14kda subunit	11102	0.0954245	0.000151467	0.000476152	6.91957	4.00572
11744592_a_at	gon4l	gon-4-like (c. elegans)	54856	0.0387658	0.022652	0.0444613	6.29289	2.33049
11762561_at	slc35e4	solute carrier family 35, member e4	339665	-0.00478803	0.801823	0.857321	5.81956	-0.251939
11727710_at	c1qtnf2	c1q and tumor necrosis factor related protein 2	114898	-0.154342	5.22211e-10	4.5525e-09	6.05809	-7.20135
11717928_a_at	folr1	folate receptor 1 (adult)	2348	-0.029225	0.142159	0.217745	6.04336	-1.48443
11719623_a_at	gtpbp1	gtp binding protein 1	9567	0.0432112	0.00344862	0.00822533	6.29139	3.02707
11733912_at	hs3st1	heparan sulfate (glucosamine) 3-o-sulfotransferase 1	9957	0.0244799	0.113768	0.180747	6.10893	1.6014
11756155_a_at	nhs	nance-horan syndrome (congenital cataracts and dental anomalies)	4810	-0.0488933	0.0425713	0.077349	6.4429	-2.06538
11717672_s_at	enpp2	ectonucleotide pyrophosphatase/phosphodiesterase 2	5168	-0.375852	1.24315e-05	4.79793e-05	8.81644	-4.70236
11741441_a_at	fgf13	fibroblast growth factor 13	2258	-0.0791507	0.00170975	0.00436326	6.23638	-3.26162
11757621_a_at	mylk	myosin light chain kinase	4638	-0.0154179	0.929829	0.951938	9.2012	-0.0883757
11721920_at	senp5	sumo1/sentrin specific peptidase 5	205564	-0.0409133	0.0238056	0.0464325	5.97565	-2.31034
11739578_at	pgbd1	piggybac transposable element derived 1	84547	-0.090982	1.01084e-05	3.95981e-05	6.08163	-4.75776
11718987_at	lars2	leucyl-trna synthetase 2, mitochondrial	23395	-0.0532871	0.00177236	0.00450579	6.53539	-3.24985
11726036_at	trnau1ap	trna selenocysteine 1 associated protein 1	54952	0.205394	1.86833e-17	7.82609e-16	6.59526	11.2909
11723306_s_at	pygo2	pygopus family phd finger 2	90780	0.0104322	0.531137	0.63091	6.09452	0.629382
11763757_a_at	clpx	caseinolytic mitochondrial matrix peptidase chaperone subunit	10845	-0.106272	0.00203145	0.00510066	7.03974	-3.20497
11760769_at	snrpb	small nuclear ribonucleoprotein polypeptides b and b1	6628	0.0182078	0.394362	0.501583	5.98363	0.856985
11758753_a_at	stard3	star-related lipid transfer domain containing 3	10948	0.211421	3.33563e-09	2.49748e-08	7.88749	6.7602
11721553_a_at	gabbr1	gamma-aminobutyric acid (gaba) b receptor, 1	2550	-0.00538248	0.891494	0.92506	7.20047	-0.136909
11729836_at	eif5a2	eukaryotic translation initiation factor 5a2	56648	0.0725388	3.71057e-05	0.000130837	6.02745	4.40434
11718252_at	hinfp	histone h4 transcription factor	25988	0.0414577	0.180595	0.266044	7.01502	1.35234
11717059_a_at	cecr5	cat eye syndrome chromosome region, candidate 5	27440	-0.0308378	0.141107	0.21636	7.16943	-1.48842
11752077_a_at	ap2a1	adaptor-related protein complex 2, alpha 1 subunit	160	0.0740628	6.40888e-05	0.000216594	6.09213	4.25173
11722966_a_at	plekha1	pleckstrin homology domain containing, family a (phosphoinositide binding specific) member 1	59338	0.0806859	0.0693929	0.118068	7.23243	1.844
11739834_s_at	mob4	hspe1-mob4 readthrough /// mob family member 4, phocein	25843	0.0964694	0.00682281	0.0152667	8.64402	2.78757
11723473_a_at	lyplal1	lysophospholipase-like 1	127018	-0.0527727	0.320632	0.425733	7.98572	-1.00022
11740434_x_at	mark3	map/microtubule affinity-regulating kinase 3	4140	-0.109691	7.9074e-08	4.5488e-07	7.02871	-5.99401
11721027_a_at	gak	cyclin g associated kinase	2580	0.165415	2.35101e-13	4.00231e-12	6.68194	9.01702
11734521_x_at	sclt1	sodium channel and clathrin linker 1	132320	-0.207227	5.21957e-10	4.55109e-09	6.20067	-7.20147
11757426_x_at	glb1l2	galactosidase beta 1 like 2	89944	0.272007	1.40524e-08	9.30095e-08	6.70774	6.41468
11762726_x_at	cd55	cd55 molecule, decay accelerating factor for complement (cromer blood group)	1604	0.295465	2.69083e-05	9.74691e-05	8.52346	4.49287
11749100_a_at	ubap2	ubiquitin associated protein 2	55833	0.0867398	6.00494e-05	0.000203765	6.63416	4.27005
11751169_a_at	pgap3	post-gpi attachment to proteins 3	93210	0.115315	8.5839e-11	8.66567e-10	6.27426	7.62785
11762363_at	neurod2	neuronal differentiation 2	4761	-0.00766952	0.611149	0.702189	5.74827	-0.510715
11724237_a_at	lat2	linker for activation of t-cells family member 2	7462	0.105043	0.000627272	0.00174931	6.11239	3.5802
11721364_s_at	ireb2	iron responsive element binding protein 2	3658	-0.291112	3.79014e-09	2.79581e-08	7.87962	-6.72965
11741329_x_at	gage1	g antigen 1 /// g antigen 12f	2543	-0.0279525	0.0666876	0.114181	5.59946	-1.86263
11732137_at	aatf	apoptosis antagonizing transcription factor	26574	0.208342	6.98821e-14	1.32636e-12	7.03653	9.30413
11750995_x_at	syap1	synapse associated protein 1	94056	0.112429	0.00132459	0.00345497	7.97567	3.34441
11749456_a_at	esrrg	estrogen-related receptor gamma	2104	-0.00071416	0.977929	0.985049	5.74444	-0.0277645
11716031_s_at	arf3	adp-ribosylation factor 3	377	0.319923	5.33305e-14	1.04184e-12	8.04026	9.36823
11732320_a_at	znf92	zinc finger protein 92	168374	-0.122882	0.0100885	0.0216924	6.53824	-2.64422
11758000_s_at	cxadr	coxsackie virus and adenovirus receptor	1525	0.313034	4.33747e-05	0.000151204	10.3624	4.36102
11736160_at	gbp6	guanylate binding protein family, member 6	163351	-0.345883	0.00345283	0.00823259	6.43171	-3.02665
11726401_a_at	alg9	alg9, alpha-1,2-mannosyltransferase	79796	0.0936674	6.71182e-05	0.000225935	6.24274	4.23871
11736555_s_at	slc2a3	solute carrier family 2 (facilitated glucose transporter), member 14 /// solute carrier family 2 (facilitated glucose transporter), member 3	6515	-0.21792	0.175269	0.259328	6.93415	-1.36927
11735412_a_at	rfesd	rieske (fe-s) domain containing	317671	0.125176	7.48906e-08	4.32629e-07	6.24393	6.00736
11726263_x_at	dffa	dna fragmentation factor, 45kda, alpha polypeptide	1676	-0.249039	6.81148e-15	1.60263e-13	7.21255	-9.85838
11740362_a_at	foxn3	forkhead box n3	1112	0.397274	1.74485e-10	1.66033e-09	8.93363	7.46055
11759695_at	cntn1	contactin 1	1272	0.00942175	0.611086	0.702133	5.95085	0.510805
11729629_a_at	ap3m1	adaptor-related protein complex 3, mu 1 subunit	26985	-0.112298	2.93023e-06	1.26563e-05	6.80442	-5.0838
11728588_at	mfsd13a	major facilitator superfamily domain containing 13a	79847	0.0614367	0.017786	0.0358376	6.23254	2.42702
11756642_a_at	decr2	2,4-dienoyl-coa reductase 2, peroxisomal	26063	0.0485698	0.0226101	0.0443914	6.83715	2.33124
11716571_at	rpa1	replication protein a1	6117	0.00864898	0.784278	0.843658	6.32344	0.274796
11744729_x_at	golga4	golgin a4	2803	0.0906567	0.220573	0.314098	8.66703	1.23599
11724764_s_at	tfcp2	transcription factor cp2	7024	-0.247578	1.80782e-10	1.71299e-09	7.30317	-7.45218
11744354_a_at	tatdn2	tatd dnase domain containing 2	9797	0.00602188	0.753518	0.819855	6.30035	0.315233
11763480_x_at	dleu2	deleted in lymphocytic leukemia 2 (non-protein coding)	8847	-0.193005	2.57091e-12	3.54855e-11	6.25358	-8.45324
11718315_at	slc16a2	solute carrier family 16, member 2 (thyroid hormone transporter)	6567	-0.0290603	0.143154	0.218948	5.99384	-1.48068
11726652_a_at	arhgap32	rho gtpase activating protein 32	9743	0.219307	7.07026e-06	2.84899e-05	8.2881	4.85283
200082_PM_s_at	rps7	ribosomal protein s7	6201	0.181136	5.07302e-08	3.03129e-07	11.5879	6.10279
11762335_a_at	cdkn2aipnl	cdkn2a interacting protein n-terminal like	91368	0.0604364	0.00086206	0.00233766	6.08026	3.48106
11734801_a_at	wipi2	wd repeat domain, phosphoinositide interacting 2	26100	0.00183366	0.954539	0.968638	7.09925	0.0572112
11715675_a_at	ccng1	cyclin g1	900	-0.159475	2.43345e-05	8.87975e-05	6.65577	-4.5204
11741105_a_at	fhl2	four and a half lim domains 2	2274	0.152705	0.00722231	0.0160674	6.85123	2.76701
11750420_a_at	appl2	adaptor protein, phosphotyrosine interaction, ph domain and leucine zipper containing 2	55198	0.0977897	0.00199537	0.00501748	7.01823	3.21088
11758310_s_at	wsb2	wd repeat and socs box containing 2	55884	0.0158636	0.486699	0.590119	6.93134	0.699252
11744916_x_at	cast	calpastatin	831	-0.0144985	0.685684	0.764942	9.44301	-0.406397
11745608_a_at	wdr1	wd repeat domain 1	9948	0.119259	0.000439573	0.00126656	6.7819	3.68924
11725213_at	mettl7b	methyltransferase like 7b	196410	0.0167028	0.595202	0.687917	5.92805	0.533742
11727170_at	trps1	trichorhinophalangeal syndrome i	7227	0.0874148	0.151995	0.230265	7.87933	1.44822
11757043_a_at	maged2	mage family member d2	10916	-0.262945	7.53609e-09	5.24859e-08	7.63621	-6.56482
11754884_s_at	wdfy1	wd repeat and fyve domain containing 1	57590	-0.146569	6.87305e-06	2.777e-05	7.13323	-4.86032
11730278_at	pus3	pseudouridylate synthase 3	83480	-0.0793737	0.0148329	0.0305134	7.29094	-2.4979
11717860_a_at	egr1	early growth response 1	1958	-1.32645	3.12069e-07	1.6059e-06	9.35066	-5.65391
11715198_s_at	dbet	d4z4 binding element transcript (non-protein coding) /// double homeobox 4 /// double homeobox 4 like 1 /// double homeobox 4 like 10 /// double homeobox 4 like 11 /// double homeobox 4 like 12 /// double homeobox 4 like 13 /// double homeobox 4 like 14 /// double homeobox 4 like 15 /// double homeobox 4 like 2 /// double homeobox 4 like 20 /// double homeobox 4 like 21 /// double homeobox 4 like…	22947	-0.00183694	0.904964	0.934981	5.98652	-0.119824
11744061_at	actr1b	arp1 actin-related protein 1 homolog b, centractin beta (yeast)	10120	0.194938	6.4106e-15	1.51408e-13	7.30231	9.87289
11762092_a_at	letm1	leucine zipper-ef-hand containing transmembrane protein 1	3954	0.0548965	0.00224785	0.00558917	6.15925	3.17142
11724500_at	crybb1	crystallin beta b1	1414	0.0179622	0.190932	0.278896	5.99601	1.32054
11719788_s_at	tubb2a	tubulin, beta 2a class iia	7280	0.270968	0.000574766	0.00161528	10.9712	3.60718
11724585_a_at	syt1	synaptotagmin i	6857	0.0639762	0.000954667	0.00256444	5.91466	3.44889
11757871_s_at	pbx1	pre-b-cell leukemia homeobox 1	5087	-0.420879	2.87381e-10	2.6205e-09	9.41541	-7.34268
11741598_x_at	smr3a	submaxillary gland androgen regulated protein 3a	26952	0.0314169	0.0287051	0.0547348	5.98232	2.23337
11717822_a_at	slc4a4	solute carrier family 4 (sodium bicarbonate cotransporter), member 4	8671	-0.237995	9.05418e-06	3.57978e-05	6.13972	-4.78714
11739338_at	fam46c	family with sequence similarity 46, member c	54855	-0.0604016	0.195117	0.284064	6.20894	-1.30804
11733004_s_at	fcgr3a	fc fragment of igg, low affinity iiia, receptor (cd16a) /// fc fragment of igg, low affinity iiib, receptor (cd16b)	2214	-0.100856	0.0373892	0.0690463	5.97583	-2.12165
11718469_s_at	usp33	ubiquitin specific peptidase 33	23032	-0.112188	0.00549124	0.0125435	8.23374	-2.86515
11746210_x_at	scyl1	scy1-like, kinase-like 1	57410	0.0729363	1.08174e-05	4.21344e-05	6.37896	4.73964
11737566_s_at	c1qtnf9	c1q and tumor necrosis factor related protein 9 /// c1q and tumor necrosis factor related protein 9b	338872	0.035393	0.0157774	0.0322429	6.00887	2.47395
11754461_s_at	ucp2	uncoupling protein 2 (mitochondrial, proton carrier)	7351	-0.349536	0.000332929	0.000980794	7.57225	-3.77319
11731897_a_at	pthlh	parathyroid hormone-like hormone	5744	-0.0246745	0.700193	0.77716	5.91689	-0.386635
11751429_x_at	cyb561	cytochrome b561	1534	0.155281	2.64623e-09	2.01646e-08	6.67816	6.81552
11728743_a_at	arap3	arfgap with rhogap domain, ankyrin repeat and ph domain 3	64411	0.00154063	0.925696	0.948893	5.95043	0.0935959
11761674_a_at	pla2g7	phospholipase a2, group vii (platelet-activating factor acetylhydrolase, plasma)	7941	-0.0108747	0.431651	0.537832	5.89536	-0.790915
11737405_at	st8sia4	st8 alpha-n-acetyl-neuraminide alpha-2,8-sialyltransferase 4	7903	-0.00418626	0.757629	0.823237	5.67398	-0.309799
11753895_x_at	mpst	mercaptopyruvate sulfurtransferase	4357	0.0533967	0.134901	0.208396	7.58187	1.51244
11725931_at	hspa5	heat shock 70kda protein 5 (glucose-regulated protein, 78kda)	3309	0.139651	8.89652e-05	0.000293104	6.92729	4.15881
11725782_at	anxa2r	annexin a2 receptor	389289	0.115789	1.06862e-07	5.99579e-07	6.21604	5.9199
11753081_a_at	cct5	chaperonin containing tcp1, subunit 5 (epsilon)	22948	-0.175561	1.46993e-05	5.59741e-05	7.85588	-4.65727
11760813_a_at	adamts7	adam metallopeptidase with thrombospondin type 1 motif 7	11173	-0.00449122	0.750002	0.817128	5.84854	-0.319887
11715209_s_at	scand1	scan domain containing 1	51282	0.170693	9.85827e-08	5.56858e-07	7.86216	5.93978
11725741_x_at	smpdl3b	sphingomyelin phosphodiesterase, acid-like 3b	27293	-0.00108407	0.946388	0.963339	5.86706	-0.0674832
11750462_a_at	clec4m	c-type lectin domain family 4, member m	10332	-0.0288258	0.0679417	0.115978	6.1101	-1.85392
11761096_at	arl2	adp-ribosylation factor like gtpase 2	402	0.00573216	0.727285	0.798815	5.80013	0.350132
11739159_at	fam8a1	family with sequence similarity 8, member a1	51439	0.0267009	0.495896	0.598858	8.87384	0.684519
11763170_s_at	fosl2	fos-like antigen 2	2355	0.279188	0.00130197	0.00340244	8.5122	3.34996
11741702_a_at	abhd11	abhydrolase domain containing 11	83451	-0.0192885	0.273627	0.374694	6.14929	-1.10337
11735461_at	sprr2b	small proline-rich protein 2b	6701	-0.251715	0.175026	0.259054	6.14193	-1.37005
11741814_x_at	hint1	histidine triad nucleotide binding protein 1	3094	0.0293945	0.167015	0.249251	10.4733	1.39629
11730358_at	ccdc54	coiled-coil domain containing 54	84692	-0.00622119	0.642363	0.728695	5.79024	-0.46641
11722448_at	kcnmb4	potassium channel subfamily m regulatory beta subunit 4	27345	0.174763	4.86654e-05	0.000167987	6.91612	4.32894
11722020_x_at	cdk16	cyclin-dependent kinase 16	5127	-0.00921827	0.602391	0.694242	6.36792	-0.523327
11761465_at	---	---	---	-0.0872213	0.00237575	0.00587801	6.29309	-3.15298
11740311_at	has2	hyaluronan synthase 2	3037	-0.222551	0.00112019	0.00296885	6.32751	-3.39812
11751070_x_at	tomm40	translocase of outer mitochondrial membrane 40 homolog (yeast)	10452	-0.00104612	0.96463	0.975833	6.58841	-0.044503
11720714_at	nipa1	non imprinted in prader-willi/angelman syndrome 1	123606	0.036277	0.171121	0.254355	6.64348	1.38273
11747896_a_at	nupl2	nucleoporin like 2	11097	-0.00756469	0.703833	0.780253	6.23083	-0.381702
11750336_a_at	lrrc74a	leucine rich repeat containing 74a	145497	-0.00824923	0.527563	0.627851	6.02467	-0.634884
11720704_s_at	tpd52l1	tumor protein d52-like 1	7164	0.198125	0.038409	0.0706731	9.20227	2.11007
11744302_a_at	vav2	vav 2 guanine nucleotide exchange factor	7410	-0.0435495	0.0845064	0.140006	6.89146	-1.74983
11754651_a_at	krba1	krab-a domain containing 1	84626	-0.0274281	0.0772064	0.129493	6.12329	-1.79339
11754100_x_at	sec16a	sec16 homolog a, endoplasmic reticulum export factor	9919	0.0895005	1.59503e-06	7.23013e-06	5.98151	5.24085
11715228_s_at	slc51b	solute carrier family 51, beta subunit	123264	0.0182151	0.239879	0.336349	5.98427	1.18532
11752103_a_at	hk1	hexokinase 1	3098	0.292875	3.72875e-12	4.96758e-11	7.39081	8.36577
11755811_a_at	znf266	zinc finger protein 266	10781	0.231608	0.00180572	0.00458236	7.8609	3.24374
11745346_a_at	tmem266	transmembrane protein 266	123591	0.0831789	0.000140722	0.000445493	6.1379	4.02707
11750079_a_at	adrm1	adhesion regulating molecule 1	11047	0.327158	2.15663e-12	3.01721e-11	7.33407	8.49458
11737817_a_at	cdkl5	cyclin-dependent kinase-like 5	6792	0.0040577	0.760961	0.825879	5.99424	0.305403
11735088_at	slfn13	schlafen family member 13	146857	-0.0384393	0.018473	0.037063	5.91843	-2.41206
11730545_a_at	efcab11	ef-hand calcium binding domain 11	90141	-0.00451189	0.758408	0.823836	5.96577	-0.308771
11721233_a_at	znf75d	zinc finger protein 75d	7626	-0.0698932	2.29746e-06	1.0136e-05	5.92304	-5.14684
11735884_at	nf2	neurofibromin 2 (merlin)	4771	-0.00862458	0.582172	0.676212	5.84153	-0.55277
11751408_x_at	pycrl	pyrroline-5-carboxylate reductase-like	65263	0.0232682	0.089686	0.147381	6.19072	1.72077
11764136_at	---	---	---	-0.016269	0.30052	0.404114	6.00219	-1.04299
11721688_at	id4	inhibitor of dna binding 4, dominant negative helix-loop-helix protein	3400	0.567149	6.74589e-07	3.25694e-06	9.64818	5.46009
11723399_at	alpk2	alpha kinase 2	115701	0.0257161	0.414768	0.521388	5.93274	0.820382
11753325_a_at	fanca	fanconi anemia complementation group a	2175	-0.0377307	0.0226997	0.0445407	5.92604	-2.32964
11759729_a_at	ttc14	tetratricopeptide repeat domain 14	151613	-0.0284848	0.652357	0.737493	7.01739	-0.452422
11718532_at	sik3	sik family kinase 3	23387	0.0727122	0.0104819	0.0224433	7.76019	2.62993
11724090_s_at	edn3	endothelin 3	1908	-0.95676	2.64567e-15	6.8372e-14	6.28892	-10.085
11742358_at	or5an1	olfactory receptor, family 5, subfamily an, member 1	390195	-0.00830375	0.580936	0.675049	5.81746	-0.554586
11762512_a_at	erich1	glutamate rich 1	157697	0.0523966	0.00452106	0.010519	5.73067	2.9335
11758813_x_at	med21	mediator complex subunit 21	9412	-0.0725281	0.00174827	0.0044503	6.39384	-3.25433
11745356_a_at	ikbkb	inhibitor of kappa light polypeptide gene enhancer in b-cells, kinase beta	3551	0.122834	1.47577e-07	8.05867e-07	6.43645	5.84017
11761083_a_at	cblb	cbl proto-oncogene b, e3 ubiquitin protein ligase	868	-0.0205203	0.20288	0.29324	5.81242	-1.28536
11751790_at	ubash3a	ubiquitin associated and sh3 domain containing a	53347	0.00747203	0.548622	0.646749	6.09094	0.602735
11732537_x_at	mss51	mss51 mitochondrial translational activator	118490	0.0127504	0.550969	0.648757	6.14971	0.599192
11739312_a_at	hus1	hus1 checkpoint clamp component	3364	-0.0199302	0.231311	0.32634	6.49923	-1.20742
11733832_a_at	map2	microtubule associated protein 2	4133	0.187611	7.01447e-05	0.000235273	7.27966	4.22625
11732086_a_at	otof	otoferlin	9381	0.0540873	0.000280895	0.000838457	6.01006	3.82402
11742034_a_at	erg	v-ets avian erythroblastosis virus e26 oncogene homolog	2078	-0.0976355	8.75702e-05	0.000288846	6.28525	-4.16332
11718649_a_at	syne2	spectrin repeat containing, nuclear envelope 2	23224	0.375803	1.22137e-09	9.91106e-09	8.843	6.99972
11738630_a_at	rbl1	retinoblastoma-like 1	5933	-0.0686963	8.64948e-05	0.000285594	5.95175	-4.16683
11743620_x_at	whamm	was protein homolog associated with actin, golgi membranes and microtubules	123720	0.141589	5.66549e-06	2.32157e-05	7.43047	4.91134
11742348_at	or51i2	olfactory receptor, family 51, subfamily i, member 2	390064	0.0106675	0.391193	0.498592	5.85957	0.862773
11739904_a_at	abca6	atp binding cassette subfamily a member 6	23460	0.417683	5.17683e-09	3.71873e-08	6.86983	6.65497
11745999_a_at	znf252p	zinc finger protein 252, pseudogene	286101	-0.0594778	9.59436e-05	0.000314146	5.84439	-4.13727
11761199_x_at	simc1	sumo-interacting motifs containing 1	375484	-0.00032405	0.985385	0.990238	6.03545	-0.0183829
11715775_a_at	hspb8	heat shock 22kda protein 8	26353	0.450959	7.2324e-09	5.05187e-08	7.07343	6.57471
11730555_a_at	trim34	tripartite motif containing 34 /// trim6-trim34 readthrough	53840	0.0563463	0.00143389	0.00371222	6.23271	3.31883
11733342_at	idi2	isopentenyl-diphosphate delta isomerase 2	91734	0.00574446	0.738401	0.807565	6.03118	0.335294
11736799_a_at	pde10a	phosphodiesterase 10a	10846	-0.0102018	0.493089	0.596213	5.89781	-0.688999
11754446_x_at	znf761	zinc finger protein 761	388561	-0.0594746	0.0223465	0.0439245	6.55128	-2.33598
11719897_x_at	fam91a1	family with sequence similarity 91, member a1	157769	0.0353978	0.109676	0.175182	7.05148	1.62013
11760971_at	tmco6	transmembrane and coiled-coil domains 6	55374	-0.0128712	0.456317	0.561679	5.77736	-0.749061
11762161_x_at	akap8	a kinase (prka) anchor protein 8	10270	0.0375434	0.0403168	0.0737501	6.65421	2.08909
11755402_x_at	znf195	zinc finger protein 195	7748	-0.40747	2.96876e-12	4.04456e-11	6.94527	-8.41938
11724547_a_at	rsbn1	round spermatid basic protein 1	54665	0.13925	9.95666e-09	6.78983e-08	6.69307	6.4978
11731082_at	rnf144b	ring finger protein 144b	255488	0.48854	2.27598e-13	3.88529e-12	8.48205	9.02469
11730348_at	tldc1	tbc/lysm-associated domain containing 1	57707	0.010398	0.687222	0.766189	6.42052	0.404295
11763833_at	plin1	perilipin 1	5346	-0.149031	0.0017017	0.00434496	6.12365	-3.26316
11758837_at	loc100506603	uncharacterized loc100506603	100506603	-0.0183618	0.268987	0.369715	6.01251	-1.11419
11763343_a_at	azin2	antizyme inhibitor 2	113451	0.0157511	0.389632	0.497103	5.86643	0.865635
11740086_a_at	csnk2a1	casein kinase 2, alpha 1 polypeptide	1457	-0.0659069	0.00217799	0.00543407	7.55057	-3.1819
11720576_a_at	arfgef1	adp-ribosylation factor guanine nucleotide-exchange factor 1 (brefeldin a-inhibited)	10565	0.038346	0.215566	0.308211	7.91185	1.24965
11731250_a_at	epha8	eph receptor a8	2046	-0.0326267	0.0511258	0.0906444	5.91458	-1.98427
11730838_a_at	nudt16	nudix hydrolase 16	131870	-0.217812	2.57939e-11	2.89974e-10	6.39756	-7.91092
11751271_a_at	pknox1	pbx/knotted 1 homeobox 1	5316	-0.051597	0.00780374	0.0172221	6.03031	-2.73888
11741126_s_at	slfn11	schlafen family member 11	91607	-0.216685	0.00119487	0.00314552	7.29651	-3.3775
11741825_at	gbx1	gastrulation brain homeobox 1	2636	-0.0167951	0.242396	0.339313	5.84844	-1.17893
11761208_x_at	psmb7	proteasome subunit beta 7	5695	0.0492082	0.00571727	0.0130087	7.03698	2.85084
11725446_a_at	bcl3	b-cell cll/lymphoma 3	602	0.0193814	0.227386	0.321967	6.12128	1.21775
11749289_a_at	chmp1a	charged multivesicular body protein 1a	5119	0.211462	2.00586e-15	5.31161e-14	7.08448	10.1516
11740537_x_at	krtap19-3	keratin associated protein 19-3	337970	0.126793	0.0454227	0.0818226	5.94418	2.0369
11756604_a_at	pcdhb2	protocadherin beta 2	56133	0.0991772	0.00297574	0.00720039	6.213	3.07728
11746591_a_at	cdh13	cadherin 13	1012	0.253902	9.8589e-09	6.72595e-08	6.76654	6.50017
11718894_a_at	rfc1	replication factor c subunit 1	5981	0.0223518	0.487761	0.591145	7.15116	0.697543
11753280_x_at	ssh1	slingshot protein phosphatase 1	54434	0.0252011	0.066776	0.114316	5.98887	1.86202
11730379_x_at	krit1	krit1, ankyrin repeat containing	889	-0.0474363	0.190929	0.278896	7.03422	-1.32055
11759836_at	rhobtb1	rho-related btb domain containing 1	9886	-0.00451133	0.8072	0.86143	5.98613	-0.24496
11734291_at	adamts17	adam metallopeptidase with thrombospondin type 1 motif 17	170691	-0.195673	7.80219e-05	0.000259527	6.48196	-4.19612
11751553_a_at	depdc7	dep domain containing 7	91614	-0.0185567	0.286649	0.389053	5.91337	-1.07364
11743841_at	plcxd2	phosphatidylinositol-specific phospholipase c, x domain containing 2	257068	-0.016151	0.601249	0.693201	6.25143	-0.524977
11715524_a_at	cotl1	coactosin-like f-actin binding protein 1	23406	0.16346	0.0322059	0.0605797	6.86624	2.18519
11730606_at	cnnm1	cyclin and cbs domain divalent metal cation transport mediator 1	26507	0.0433706	0.0111848	0.0237539	5.96999	2.60558
11722077_a_at	2020-09-03	septin 3	55964	-0.013008	0.390148	0.497607	5.82634	-0.864688
11752966_a_at	atf7	activating transcription factor 7	11016	0.0204806	0.120281	0.189293	5.92947	1.57267
11745354_x_at	snx17	sorting nexin 17	9784	0.0864936	0.0089425	0.0194655	7.93302	2.68894
11751027_a_at	tmc7	transmembrane channel like 7	79905	-0.0112067	0.432033	0.538145	5.85944	-0.790256
11748392_a_at	gal3st4	galactose-3-o-sulfotransferase 4	79690	0.125116	3.13788e-09	2.36051e-08	6.17093	6.77481
11733119_a_at	slc35b4	solute carrier family 35 (udp-xylose/udp-n-acetylglucosamine transporter), member b4	84912	-0.0544405	0.0789879	0.132055	7.01802	-1.78246
11745729_a_at	carkd	carbohydrate kinase domain containing	55739	0.0929948	3.61104e-06	1.53486e-05	7.05609	5.02942
11732697_s_at	col24a1	collagen, type xxiv, alpha 1	255631	-0.023841	0.268286	0.368914	5.91171	-1.11584
11739054_a_at	ptpn6	protein tyrosine phosphatase, non-receptor type 6	5777	0.251321	5.13543e-10	4.48089e-09	6.71692	7.20532
11745276_a_at	soat1	sterol o-acyltransferase 1	6646	-0.495696	0.0170442	0.034494	7.01929	-2.44377
11739858_a_at	pacsin1	protein kinase c and casein kinase substrate in neurons 1	29993	0.00599909	0.677278	0.757755	5.9571	0.417919
11748035_a_at	pdlim7	pdz and lim domain 7 (enigma)	9260	0.00789834	0.737612	0.807048	6.27503	0.336344
11719327_a_at	creld2	cysteine rich with egf-like domains 2	79174	-0.0617892	0.11963	0.188425	8.51183	-1.57548
11721873_at	ifit2	interferon-induced protein with tetratricopeptide repeats 2	3433	-0.087138	7.82301e-06	3.12705e-05	6.04701	-4.826
11762538_at	atp8a1	atpase, aminophospholipid transporter (aplt), class i, type 8a, member 1	10396	0.0182155	0.311381	0.415905	5.81688	1.01966
11759346_a_at	maml2	mastermind-like transcriptional coactivator 2	84441	-0.170508	0.0126325	0.026452	8.77546	-2.55951
11749557_x_at	apol6	apolipoprotein l, 6	80830	-0.0923777	0.000185562	0.000573225	5.97926	-3.9465
11743331_a_at	kidins220	kinase d-interacting substrate 220kda	57498	0.0555338	0.143122	0.218906	7.95542	1.4808
11749811_a_at	luc7l3	luc7-like 3 pre-mrna splicing factor	51747	-0.496319	1.10969e-14	2.4888e-13	6.52339	-9.74177
11727621_a_at	liph	lipase, member h	200879	-0.0390607	0.164452	0.246042	6.29328	-1.40489
11746011_a_at	mettl15	methyltransferase like 15	196074	-0.14652	9.43192e-13	1.41668e-11	6.1883	-8.6893
11762400_s_at	ppil2	peptidylprolyl isomerase (cyclophilin)-like 2	23759	-0.105547	0.0025908	0.00635805	7.28464	-3.12398
11761525_a_at	il23a	interleukin 23, alpha subunit p19	51561	0.00391129	0.814546	0.86713	6.21466	0.235447
11731370_a_at	nodal	nodal growth differentiation factor	4838	0.00544961	0.695419	0.773252	5.82045	0.39312
11728010_at	prtg	protogenin	283659	-0.0474013	0.00324502	0.00778447	6.12011	-3.04785
11716864_s_at	nisch	nischarin	11188	0.0695916	0.0550579	0.0965929	8.59559	1.95084
11718430_a_at	znf32	zinc finger protein 32	7580	-0.00939838	0.640526	0.727079	7.30923	-0.46899
11764261_s_at	tmprss11a	transmembrane protease, serine 11a	339967	-0.0890705	0.0137463	0.0285062	5.77289	-2.52721
11726642_a_at	pex3	peroxisomal biogenesis factor 3	8504	0.00228868	0.945391	0.962642	6.35871	0.0687404
11721788_at	c1orf226	chromosome 1 open reading frame 226	400793	0.0551553	0.0303333	0.0574556	6.33447	2.21036
11759629_a_at	trac	t-cell receptor alpha constant /// t cell receptor alpha joining 17 /// t cell receptor alpha variable 20 /// t cell receptor delta variable 2	28517	0.363234	4.16831e-09	3.04383e-08	6.39643	6.70689
11717780_a_at	dhx35	deah (asp-glu-ala-his) box polypeptide 35	60625	0.0228859	0.176557	0.260982	5.85008	1.36514
11742606_at	or1n1	olfactory receptor, family 1, subfamily n, member 1	138883	-0.0225892	0.113537	0.180467	6.0775	-1.60244
11738057_x_at	tmem136	transmembrane protein 136	219902	-0.0460691	0.00117684	0.00310284	6.075	-3.38237
11763989_at	omg	uncharacterized loc101927057 /// oligodendrocyte myelin glycoprotein	4974	-0.0988718	0.000850738	0.00231103	5.84838	-3.48521
11734770_a_at	negr1	neuronal growth regulator 1	257194	0.0493268	0.00566985	0.012913	5.82775	2.8538
11762855_at	cyp4f24p	cytochrome p450, family 4, subfamily f, polypeptide 24, pseudogene	388514	-0.000702313	0.965134	0.976243	5.6456	-0.0438678
11718896_x_at	spag9	sperm associated antigen 9	9043	0.144684	9.61285e-05	0.000314585	8.07861	4.13672
11757527_a_at	anapc7	anaphase promoting complex subunit 7	51434	-0.0344691	0.356693	0.463691	7.95711	-0.92778
11760347_x_at	hes1	hes family bhlh transcription factor 1	3280	0.087685	0.0237801	0.0463898	6.95937	2.31077
11736176_a_at	trnt1	trna nucleotidyl transferase, cca-adding, 1	51095	-0.120671	1.05088e-07	5.90512e-07	6.11148	-5.92403
11740084_x_at	lgals9b	lectin, galactoside-binding, soluble, 9b /// lectin, galactoside-binding, soluble, 9c	284194	0.0215376	0.274284	0.375352	5.93896	1.10184
11754237_a_at	tmem53	transmembrane protein 53	79639	-0.047956	0.0507027	0.0900009	6.18475	-1.988
11748554_a_at	thap8	thap domain containing 8	199745	-0.00607712	0.707634	0.783464	5.966	-0.37656
11721169_a_at	pycard	pyd and card domain containing	29108	0.300318	0.000714514	0.00196837	8.23057	3.53979
11716517_x_at	add1	adducin 1 (alpha)	118	-0.0514429	0.0058272	0.013232	6.65792	-2.84406
11738449_a_at	zfyve28	zinc finger, fyve domain containing 28	57732	0.0467339	0.00410074	0.0096259	6.01256	2.96743
11742379_x_at	akr1b15	aldo-keto reductase family 1, member b15	441282	-0.0438182	0.0456353	0.0821515	5.87318	-2.03484
11725147_at	mchr1	melanin-concentrating hormone receptor 1	2847	-0.0633711	0.0075275	0.0166758	6.21954	-2.752
11764254_a_at	loc105375268	uncharacterized loc105375268	105375268	-0.012676	0.426932	0.5333	5.67598	-0.799081
11719051_a_at	cep350	centrosomal protein 350kda	9857	-0.155625	7.21823e-08	4.18305e-07	6.47803	-6.0164
11724388_at	znf721	zinc finger protein 721	170960	-0.102224	0.0560452	0.0981054	7.05347	-1.94277
11757053_a_at	tmem43	transmembrane protein 43	79188	0.205055	2.93258e-05	0.000105483	9.96121	4.46925
11760262_a_at	stard3	star-related lipid transfer domain containing 3	10948	0.00511836	0.754046	0.820191	6.0827	0.314534
11734138_x_at	abhd18	abhydrolase domain containing 18	80167	0.206142	5.52766e-13	8.70778e-12	6.81497	8.81524
11755554_a_at	lrit3	leucine-rich repeat, immunoglobulin-like and transmembrane domains 3	345193	-0.0173326	0.201973	0.292186	5.70167	-1.28798
11731896_a_at	tnfsf4	tumor necrosis factor (ligand) superfamily, member 4	7292	-0.0478033	0.125275	0.195768	5.96388	-1.55147
11746403_x_at	cep70	centrosomal protein 70kda	80321	-0.23732	7.22468e-11	7.42556e-10	6.31148	-7.66847
11746619_a_at	rtel1	regulator of telomere elongation helicase 1 /// rtel1-tnfrsf6b readthrough (nmd candidate)	51750	-0.00828051	0.620341	0.710091	6.04559	-0.497566
11731324_a_at	lss	lanosterol synthase (2,3-oxidosqualene-lanosterol cyclase)	4047	0.0288499	0.444246	0.549969	6.51568	0.769373
11727029_a_at	map1a	microtubule associated protein 1a	4130	0.0776876	0.112932	0.179634	7.11478	1.60518
11747051_x_at	slc35c2	solute carrier family 35 (gdp-fucose transporter), member c2	51006	0.154443	8.24057e-12	1.02331e-10	6.87018	8.17928
11759357_a_at	paxbp1	pax3 and pax7 binding protein 1	94104	-0.120144	8.3664e-10	7.02573e-09	6.01475	-7.08959
11725078_at	rit1	ras-like without caax 1	6016	-0.204344	1.16368e-09	9.49285e-09	6.57847	-7.01122
11745588_at	ttty5	testis-specific transcript, y-linked 5 (non-protein coding)	83863	-0.0212964	0.166538	0.248636	6.12701	-1.39789
11740045_a_at	phactr2	phosphatase and actin regulator 2	9749	-0.377413	9.66256e-17	3.46799e-15	7.63775	-10.887
11763814_a_at	oprk1	opioid receptor, kappa 1	4986	0.0150359	0.293277	0.396219	5.85301	1.05888
11742750_a_at	gspt1	g1 to s phase transition 1	2935	-0.356093	9.91092e-19	5.6782e-17	6.74428	-12.0241
11723900_a_at	usf3	upstream transcription factor family member 3	205717	0.0941726	0.00574189	0.0130575	7.75868	2.84931
11735175_at	nos1	nitric oxide synthase 1 (neuronal)	4842	0.0544475	0.00068269	0.00188813	6.28295	3.55396
11727958_a_at	ing1	inhibitor of growth family member 1	3621	-0.0580838	0.0278613	0.0533318	6.46125	-2.24576
11729653_a_at	smad2	smad family member 2	4087	0.206847	1.48595e-09	1.18516e-08	7.66695	6.95307
11761097_at	arfgap2	adp-ribosylation factor gtpase activating protein 2	84364	-0.026929	0.11475	0.182074	5.91625	-1.59698
11734724_a_at	irf6	interferon regulatory factor 6	3664	0.155156	0.0108236	0.0230961	7.14811	2.61792
11743094_at	sprr4	small proline-rich protein 4	163778	1.15608	6.18525e-06	2.51701e-05	8.09755	4.88819
11755680_x_at	slc30a6	solute carrier family 30 (zinc transporter), member 6	55676	-0.135245	4.64524e-14	9.20955e-13	5.93302	-9.401
11722859_at	znf395	zinc finger protein 395	55893	0.242335	4.83701e-15	1.17791e-13	6.89997	9.94031
11722148_a_at	ythdc2	yth domain containing 2	64848	0.0589947	0.28629	0.388608	7.55309	1.07445
11732892_at	chrna10	cholinergic receptor, nicotinic alpha 10	57053	-0.0199234	0.174379	0.258273	5.82557	-1.37214
11726193_at	2020-03-04	membrane associated ring finger 4	57574	0.0131179	0.376572	0.483564	5.99215	0.889861
11741817_a_at	slc12a5	solute carrier family 12 (potassium/chloride transporter), member 5	57468	-0.0194358	0.136256	0.210128	5.66501	-1.50712
11741551_x_at	golga6a	golgin a6 family, member a /// golgin a6 family, member b /// golgin a6 family, member c /// golgin a6 family, member d	55889	-0.0344685	0.0167212	0.0339162	6.01057	-2.45127
11732045_a_at	krt85	keratin 85, type ii	3891	0.759584	0.0136821	0.0283945	6.51593	2.529
11730750_a_at	crnkl1	crooked neck pre-mrna splicing factor 1	51340	-0.130986	2.79797e-08	1.75512e-07	6.20141	-6.24782
11743676_a_at	ttll7	tubulin tyrosine ligase-like family member 7	79739	-0.05527	0.0186951	0.0374645	6.05393	-2.40733
11754772_s_at	nr4a1	nuclear receptor subfamily 4, group a, member 1	3164	-0.502783	0.0562768	0.0984654	7.10278	-1.94089
11755392_a_at	satb2	satb homeobox 2	23314	-0.00352594	0.813345	0.86621	5.80269	-0.237
11756969_s_at	alb	albumin	213	-0.00515225	0.732529	0.802998	5.73928	-0.343122
11753333_x_at	rtn3	reticulon 3	10313	0.0679249	0.203073	0.293467	8.2024	1.28481
11759813_x_at	hoxb1	homeobox b1	3211	0.0150708	0.271126	0.372002	5.97861	1.10918
11725855_s_at	xage1b	x antigen family, member 1b /// x antigen family, member 1e	653067	0.144597	5.49649e-10	4.77484e-09	5.84259	7.18922
11742013_at	cdcp2	cub domain containing protein 2	200008	0.00528226	0.727624	0.798987	6.37756	0.349679
11756821_a_at	ppm1l	protein phosphatase, mg2+/mn2+ dependent, 1l	151742	0.00343033	0.790967	0.848949	6.04514	0.266065
11730439_a_at	akap9	a kinase (prka) anchor protein 9	10142	0.0653668	0.231527	0.326547	7.81287	1.20686
11719204_at	ankle2	ankyrin repeat and lem domain containing 2	23141	0.213005	4.54529e-20	3.76003e-18	7.00415	12.8113
11719214_s_at	nbpf19	notch homolog 2 n-terminal-like protein /// neuroblastoma breakpoint family, member 19 /// notch 2 /// notch 2 n-terminal like	4853	-0.0393164	0.0606059	0.105054	6.04003	-1.90698
11754485_x_at	serhl	serine hydrolase-like (pseudogene)	94009	0.143436	0.000337279	0.000992838	6.69166	3.76929
11716218_s_at	prkab1	protein kinase, amp-activated, beta 1 non-catalytic subunit	5564	0.074453	0.00635939	0.0143206	7.09407	2.81285
11731067_s_at	ccdc155	coiled-coil domain containing 155	147872	0.0134507	0.436811	0.542851	5.7955	0.782045
11717023_a_at	sdf2	stromal cell-derived factor 2	6388	0.0926148	0.000102679	0.000333899	7.48803	4.11786
11728260_at	diexf	digestive organ expansion factor homolog (zebrafish)	27042	0.00313802	0.819861	0.871176	6.0164	0.228576
11734575_a_at	hdac7	histone deacetylase 7	51564	0.155362	2.88887e-06	1.25028e-05	7.21237	5.08749
11762766_at	ngrn	neugrin, neurite outgrowth associated	51335	-0.0102405	0.459982	0.565134	5.98753	-0.742954
200092_PM_s_at	rpl37	ribosomal protein l37	6167	0.131993	3.47953e-10	3.12266e-09	12.3885	7.29746
11725698_x_at	xiap	x-linked inhibitor of apoptosis, e3 ubiquitin protein ligase	331	-0.12354	3.03504e-12	4.1287e-11	6.06023	-8.41419
11745347_a_at	tmem266	transmembrane protein 266	123591	0.0619324	0.000172334	0.000536357	6.00472	3.96812
11720969_a_at	gart	phosphoribosylglycinamide formyltransferase, phosphoribosylglycinamide synthetase, phosphoribosylaminoimidazole synthetase	2618	-0.112134	0.000406687	0.00117964	6.99914	-3.71284
11730391_at	sema3a	sema domain, immunoglobulin domain (ig), short basic domain, secreted, (semaphorin) 3a	10371	-0.285474	6.61453e-12	8.36959e-11	6.693	-8.23096
11726445_at	kcnk3	potassium channel, two pore domain subfamily k, member 3	3777	-0.186926	3.68432e-06	1.56376e-05	5.88203	-5.02417
11729492_a_at	ppfia4	protein tyrosine phosphatase, receptor type, f polypeptide (ptprf), interacting protein (liprin), alpha 4	8497	0.0138602	0.423419	0.529812	6.08561	0.805195
11719749_a_at	ebpl	emopamil binding protein-like	84650	0.0782696	0.0441314	0.0797991	8.79984	2.0496
11758632_s_at	cxorf51a	chromosome x open reading frame 51a /// chromosome x open reading frame 51b	100129239	0.0142018	0.359663	0.466668	5.74059	0.92203
11742593_at	or14c36	olfactory receptor, family 14, subfamily c, member 36	127066	0.0156713	0.322854	0.428005	5.91059	0.995603
11734726_x_at	pnpt1	polyribonucleotide nucleotidyltransferase 1	87178	0.020136	0.442719	0.548537	6.56462	0.771966
11764137_at	---	---	---	-0.00191294	0.919597	0.944654	5.98583	-0.101305
11754049_a_at	ccdc91	coiled-coil domain containing 91	55297	-0.2198	7.93615e-06	3.1692e-05	6.49791	-4.82219
11744769_at	cdkn2a-as1	cdkn2a antisense rna 1 (head to head)	51198	0.0181657	0.214216	0.306664	5.90591	1.25338
11749544_a_at	pgm5	phosphoglucomutase 5	5239	0.0774255	0.00557081	0.0127082	5.9609	2.86005
11724822_a_at	cwf19l2	cwf19-like 2, cell cycle control (s. pombe)	143884	0.0751434	0.148294	0.225559	7.52396	1.46163
11734363_at	gdf6	growth differentiation factor 6	392255	-0.0835189	0.000149287	0.000469926	5.85252	-4.00994
11717585_a_at	psmd10	proteasome 26s subunit, non-atpase 10	5716	-0.00761523	0.77509	0.8368	7.97498	-0.286824
11723050_a_at	hspa6	heat shock 70kda protein 6 (hsp70b')	3310	0.0537582	0.107458	0.172095	6.19344	1.63053
11739459_a_at	cox20	cox20 cytochrome c oxidase assembly factor	116228	0.11656	0.000143583	0.000453619	6.94554	4.02124
11729743_a_at	grm8	glutamate receptor, metabotropic 8	2918	-0.0447934	0.00329265	0.00788952	5.81035	-3.04288
11758012_x_at	apoa1	apolipoprotein a-i	335	-0.0503977	0.0163283	0.0332175	5.93806	-2.46057
11761762_a_at	fsd1	fibronectin type iii and spry domain containing 1	79187	0.0105452	0.514638	0.616024	6.0469	0.654945
11724860_a_at	acer3	alkaline ceramidase 3	55331	-0.183901	7.94351e-13	1.21643e-11	6.07815	-8.72977
11738338_at	gcnt7	glucosaminyl (n-acetyl) transferase family member 7	140687	-0.00593343	0.658631	0.742476	5.84749	-0.443686
11728925_at	nfam1	nfat activating protein with itam motif 1	150372	-0.0116428	0.500697	0.60327	5.97226	-0.676886
11754698_a_at	plac8l1	plac8-like 1	153770	-0.0164948	0.240685	0.337337	5.98343	-1.18327
11722794_at	gde1	glycerophosphodiester phosphodiesterase 1	51573	0.0767369	0.0592053	0.102944	8.45726	1.91772
11752355_x_at	kiaa1217	kiaa1217	56243	-0.0493542	0.0136233	0.0282962	6.60898	-2.53066
11730593_at	slc16a12	solute carrier family 16, member 12	387700	-0.185519	0.000255215	0.000767416	6.15172	-3.85253
11737180_at	slc25a21	solute carrier family 25 (mitochondrial oxoadipate carrier), member 21	89874	0.0103956	0.523963	0.624492	5.87054	0.640445
11731649_x_at	ntm	neurotrimin	50863	-0.0551267	0.199994	0.2899	6.66748	-1.29371
11736089_s_at	triobp	trio and f-actin binding protein	11078	-0.202954	4.50572e-11	4.82479e-10	7.07257	-7.77965
11750337_a_at	lbx2	ladybird homeobox 2	85474	0.00352032	0.816056	0.868335	5.89739	0.233494
11738044_a_at	lrat	lecithin retinol acyltransferase (phosphatidylcholine--retinol o-acyltransferase)	9227	-0.00100792	0.948405	0.964755	5.65724	-0.0649417
11763598_a_at	---	---	---	-0.0274972	0.425767	0.532187	6.90511	-0.801105
11742391_at	or1l4	olfactory receptor, family 1, subfamily l, member 4	254973	-0.0259323	0.0616956	0.106703	5.80006	-1.89876
11728192_at	lcn1	lipocalin 1	3933	0.018288	0.235678	0.331525	5.81622	1.19608
11720633_a_at	flnc	filamin c, gamma	2318	-0.00902372	0.914341	0.941095	7.07676	-0.107952
11743674_x_at	kdm6b	lysine (k)-specific demethylase 6b	23135	0.0628789	0.00780144	0.0172178	6.19373	2.73899
11723703_s_at	abhd5	abhydrolase domain containing 5	51099	-0.266554	0.00525182	0.0120451	7.53753	-2.88091
11753789_a_at	st3gal3	st3 beta-galactoside alpha-2,3-sialyltransferase 3	6487	0.0758527	0.000500591	0.00142598	6.22586	3.6496
11761517_at	macf1	microtubule-actin crosslinking factor 1	23499	0.0142809	0.360741	0.467693	5.80708	0.91995
11723713_at	e2f1	e2f transcription factor 1	1869	-0.0979778	4.8202e-07	2.39608e-06	6.34521	-5.54488
11753869_a_at	aicda	activation-induced cytidine deaminase	57379	-0.0128311	0.328844	0.434348	5.8479	-0.983268
11732905_a_at	cables1	cdk5 and abl enzyme substrate 1	91768	-0.0670119	0.0358194	0.0665205	6.67468	-2.14004
11749392_a_at	atp5c1	atp synthase, h+ transporting, mitochondrial f1 complex, gamma polypeptide 1	509	-0.0106898	0.749648	0.816868	8.71819	-0.320356
11737602_a_at	nlgn1	neuroligin 1	22871	-0.0157227	0.403868	0.510805	6.14843	-0.839794
11745021_a_at	myc	v-myc avian myelocytomatosis viral oncogene homolog	4609	-0.578375	0.000246872	0.00074496	9.33447	-3.86239
11744653_x_at	ubc	ubiquitin c	7316	0.0147152	0.587799	0.681358	12.5354	0.544528
11720930_s_at	dlst	dihydrolipoamide s-succinyltransferase (e2 component of 2-oxo-glutarate complex)	1743	0.096402	0.000813616	0.00221898	6.82107	3.49922
11758135_s_at	c14orf2	chromosome 14 open reading frame 2	9556	-0.0856676	0.00103821	0.00276898	7.07494	-3.42231
11734624_a_at	tac4	tachykinin 4 (hemokinin)	255061	-0.0252373	0.0877474	0.144585	5.73662	-1.73148
11758836_at	med4	mediator complex subunit 4	29079	-0.0089076	0.68241	0.762167	6.3724	-0.410878
11748811_a_at	ap2a1	adaptor-related protein complex 2, alpha 1 subunit	160	0.0375056	0.0167021	0.0338817	6.00088	2.45172
11721692_x_at	cyb561	cytochrome b561	1534	0.231562	6.68974e-07	3.23204e-06	7.47192	5.46221
11720577_a_at	arfgef1	adp-ribosylation factor guanine nucleotide-exchange factor 1 (brefeldin a-inhibited)	10565	0.126319	5.75029e-05	0.000195783	7.47282	4.28222
11756733_s_at	lrrtm2	leucine rich repeat transmembrane neuronal 2	26045	0.0243597	0.123658	0.193681	5.79207	1.55826
11741127_s_at	canx	calnexin	821	-0.0538311	0.0463899	0.0832943	11.0526	-2.02759
11751242_s_at	fcgr2a	fc fragment of igg, low affinity iia, receptor (cd32) /// fc fragment of igg, low affinity iic, receptor for (cd32) (gene/pseudogene)	2212	0.11945	0.00269259	0.00658493	6.5482	3.11104
11754502_x_at	c21orf59	chromosome 21 open reading frame 59	56683	0.0320038	0.343381	0.449761	7.99621	0.953936
11746719_a_at	lmcd1	lim and cysteine-rich domains 1	29995	0.116135	0.00062204	0.00173599	6.40927	3.58279
11721469_at	efhc1	ef-hand domain (c-terminal) containing 1	114327	0.0251758	0.285414	0.387632	5.91393	1.07642
11748023_x_at	wbp2	ww domain binding protein 2	23558	0.13413	4.73954e-07	2.35931e-06	6.30339	5.54913
11733033_a_at	fam32a	family with sequence similarity 32, member a	26017	0.0524594	0.00865263	0.0188879	8.07986	2.70107
11746835_a_at	hspa12b	heat shock 70kd protein 12b	116835	0.0145594	0.479833	0.583683	6.0282	0.710352
11738054_a_at	itgb1bp2	integrin beta 1 binding protein (melusin) 2	26548	-0.057679	0.00862063	0.0188263	5.94133	-2.70243
11737296_s_at	tmtc4	transmembrane and tetratricopeptide repeat containing 4	84899	-0.117849	0.000123443	0.000394765	6.49897	-4.06494
11749035_a_at	itga3	integrin alpha 3	3675	0.02427	0.09954	0.161187	5.83034	1.6691
11757524_x_at	cyc1	cytochrome c-1	1537	0.0190091	0.65266	0.737732	9.252	0.451999
11718327_a_at	wwc3	wwc family member 3	55841	0.161167	8.14692e-06	3.24811e-05	8.2771	4.81523
11735092_x_at	slc16a6	solute carrier family 16, member 6	9120	-0.0451924	0.0575969	0.100471	5.97596	-1.93032
11728695_at	arg2	arginase 2	384	-0.0425816	0.219747	0.313129	6.06831	-1.23823
11743776_a_at	glt8d2	glycosyltransferase 8 domain containing 2	83468	-0.514562	1.31998e-11	1.57119e-10	7.33888	-8.06849
11722878_x_at	tbc1d17	tbc1 domain family, member 17	79735	0.164518	1.15199e-11	1.38999e-10	6.73012	8.1005
11759588_at	slc25a35	solute carrier family 25, member 35	399512	-0.0027279	0.943932	0.961671	6.18924	-0.0705808
11722212_x_at	pqlc1	pq loop repeat containing 1	80148	0.0878741	0.0197041	0.0392888	7.34749	2.38645
11751828_x_at	nfs1	nfs1 cysteine desulfurase	9054	0.000331739	0.984468	0.989638	6.20033	0.0195366
11732087_a_at	trim6	tripartite motif containing 6	117854	0.0425095	0.00167844	0.00428978	6.1854	3.26765
11729010_at	cdh22	cadherin 22, type 2	64405	0.0290365	0.0739197	0.124709	5.8003	1.81413
11723737_x_at	rnf216	ring finger protein 216	54476	0.110128	3.02902e-06	1.30454e-05	6.76634	5.07519
11715527_x_at	ddx39b	atp6v1g2-ddx39b readthrough (nmd candidate) /// dead (asp-glu-ala-asp) box polypeptide 39b	7919	0.0417381	0.149609	0.227215	8.91597	1.45684
11723040_a_at	fabp1	fatty acid binding protein 1, liver	2168	0.0127043	0.359108	0.466194	5.72507	0.923103
11718051_a_at	rpl27	ribosomal protein l27	6155	0.259155	1.91978e-16	6.47611e-15	11.8157	10.7194
11747370_a_at	cdc42se1	cdc42 small effector 1	56882	0.020617	0.460163	0.565314	6.29023	0.742653
11763572_s_at	pole3	polymerase (dna directed), epsilon 3, accessory subunit	54107	0.139233	1.56793e-05	5.93863e-05	8.52325	4.63985
11719324_x_at	pten	phosphatase and tensin homolog	5728	-0.426686	1.86752e-18	9.90649e-17	8.64572	-11.8646
11743229_a_at	pcdhgc4	protocadherin gamma subfamily c, 4	56098	-0.0132734	0.35819	0.465246	5.91648	-0.924877
11740905_a_at	ccdc129	coiled-coil domain containing 129	223075	0.0421236	0.00216717	0.00540981	6.00301	3.18356
11762886_at	or13h1	olfactory receptor, family 13, subfamily h, member 1	347468	-0.00105599	0.946861	0.963621	5.76171	-0.066887
11721315_s_at	fbxl5	f-box and leucine-rich repeat protein 5	26234	-0.0239037	0.492153	0.595342	9.44878	-0.690497
11730740_a_at	pdlim4	pdz and lim domain 4	8572	-0.123815	3.68949e-06	1.56551e-05	6.17814	-5.02381
11744492_x_at	srsf5	serine/arginine-rich splicing factor 5	6430	-0.0687039	0.310702	0.415188	9.90048	-1.0211
11722158_a_at	slc7a8	solute carrier family 7 (amino acid transporter light chain, l system), member 8	23428	0.00507698	0.751057	0.818061	5.87853	0.318489
11762203_at	clec18b	c-type lectin domain family 18, member b	497190	0.0110663	0.466338	0.571138	5.74859	0.732431
11753791_s_at	prkar1a	protein kinase, camp-dependent, regulatory, type i, alpha	5573	-0.275138	2.03681e-16	6.80749e-15	6.63082	-10.705
11742607_at	or4s2	olfactory receptor, family 4, subfamily s, member 2	219431	0.00385822	0.772182	0.834592	5.86155	0.290639
11742617_s_at	or5h14	olfactory receptor, family 5, subfamily h, member 14	403273	0.0145359	0.299957	0.403565	6.05425	1.04422
11762666_at	ap5m1	adaptor-related protein complex 5, mu 1 subunit	55745	0.0420591	0.0228293	0.0447525	5.97689	2.32733
11750800_a_at	lnx1	ligand of numb-protein x 1, e3 ubiquitin protein ligase	84708	0.236556	6.40896e-10	5.48454e-09	6.69537	7.15282
11722339_a_at	diaph2	diaphanous-related formin 2	1730	-0.0553135	0.171053	0.25427	7.08512	-1.38295
11761777_x_at	itgax	integrin alpha x	3687	0.031877	0.0505541	0.0897596	6.10242	1.98931
11756607_x_at	znf85	zinc finger protein 85	7639	-0.150364	2.86274e-09	2.16806e-08	5.99285	-6.79674
11734421_a_at	wbscr28	williams-beuren syndrome chromosome region 28	135886	-0.00880259	0.535745	0.635112	5.87233	-0.622316
11726487_at	cped1	cadherin-like and pc-esterase domain containing 1	79974	-0.0521749	0.164125	0.245635	6.31018	-1.406
11763294_s_at	zscan9	zinc finger and scan domain containing 9	7746	0.0429229	0.0343511	0.0641095	5.95664	2.15788
11717547_a_at	ints12	integrator complex subunit 12	57117	0.048193	0.0549973	0.0965209	7.2104	1.95134
11754236_a_at	ptprf	protein tyrosine phosphatase, receptor type, f	5792	0.309957	8.55373e-09	5.89948e-08	8.05072	6.53436
11738904_a_at	krtap4-4	keratin associated protein 4-4	84616	0.281029	0.0297685	0.0565202	6.03249	2.21821
11750474_a_at	cabp4	calcium binding protein 4	57010	0.000685352	0.962756	0.974642	6.55636	0.0468613
11759837_at	erlin2	er lipid raft associated 2	11160	0.0124047	0.520878	0.621801	5.86328	0.645228
11722076_a_at	donson	downstream neighbor of son	29980	-0.223702	4.545e-08	2.74065e-07	6.84023	-6.12964
11730607_at	sertm1	serine-rich and transmembrane domain containing 1	400120	0.326284	1.50515e-07	8.20546e-07	6.01343	5.83529
11720733_a_at	inppl1	inositol polyphosphate phosphatase-like 1	3636	0.0230138	0.152553	0.230977	6.39314	1.44622
11755544_a_at	efhb	ef-hand domain family, member b	151651	0.0274002	0.422799	0.529206	5.9298	0.806278
11747250_a_at	grk5	g protein-coupled receptor kinase 5	2869	0.0509291	0.0457435	0.0823254	6.41917	2.03379
11742586_a_at	arl5c	adp-ribosylation factor like gtpase 5c	390790	-0.00717869	0.64596	0.731868	5.95621	-0.461364
11732534_a_at	rgs7	regulator of g-protein signaling 7	6000	-0.0631502	0.000109405	0.000354045	5.87526	-4.09967
11751026_a_at	chrna2	cholinergic receptor, nicotinic alpha 2	1135	-0.0158432	0.23243	0.327618	6.0203	-1.2045
11748289_a_at	slc23a1	solute carrier family 23 (ascorbic acid transporter), member 1	9963	0.0347527	0.0460332	0.0827833	5.84562	2.031
11745277_a_at	ssh1	slingshot protein phosphatase 1	54434	0.000246746	0.986167	0.990701	5.94831	0.0173993
11716094_a_at	klf6	kruppel-like factor 6	1316	0.213767	0.010322	0.0221396	8.26829	2.63568
11727948_a_at	rab28	rab28, member ras oncogene family	9364	-0.0990245	0.000119836	0.000384201	7.04135	-4.07349
11754909_a_at	c2orf88	chromosome 2 open reading frame 88	84281	-0.210944	2.77951e-06	1.20644e-05	6.54915	-5.09751
11761662_a_at	lin9	lin-9 dream muvb core complex component	286826	-0.00905829	0.592176	0.685268	5.81991	-0.538144
11719326_a_at	dmtf1	cyclin d binding myb-like transcription factor 1	9988	-0.50965	4.13788e-13	6.67822e-12	7.58927	-8.88355
11745310_s_at	slc3a1	solute carrier family 3 (amino acid transporter heavy chain), member 1	6519	0.0170824	0.273042	0.374091	5.9075	1.10472
11723371_x_at	shank3	sh3 and multiple ankyrin repeat domains 3	85358	-0.38865	5.20773e-08	3.10428e-07	7.81308	-6.09638
11719098_a_at	mvk	mevalonate kinase	4598	0.0629105	0.148888	0.226301	7.26731	1.45946
11715141_s_at	pcdhgb3	protocadherin gamma subfamily b, 3	56102	0.0416381	0.00234527	0.00581065	5.93409	3.15729
11747041_x_at	cct4	chaperonin containing tcp1, subunit 4 (delta)	10575	-0.0310383	0.309399	0.413873	9.68053	-1.02388
11757806_x_at	prdx6	peroxiredoxin 6	9588	-0.111334	0.0349146	0.0650112	10.1315	-2.15096
11727332_at	catsper3	cation channel, sperm associated 3	347732	0.00120042	0.932783	0.953974	5.90145	0.0846458
11750520_x_at	asmtl-as1	asmtl antisense rna 1	80161	-0.027097	0.0790242	0.132106	6.13551	-1.78223
11743542_s_at	cep57	centrosomal protein 57kda	9702	-0.108723	0.0006164	0.001722	6.74868	-3.58561
11752360_s_at	rbm22	rna binding motif protein 22	55696	0.133438	1.90878e-10	1.80002e-09	7.67146	7.43935
11753568_x_at	snap23	synaptosome associated protein 23kda	8773	-0.0777076	0.000121315	0.000388563	6.8972	-4.06995
11736562_at	znf518a	zinc finger protein 518a	9849	-0.229592	4.52581e-12	5.89897e-11	6.44405	-8.3202
11755538_s_at	rpap1	rna polymerase ii associated protein 1	26015	0.0405587	0.0596198	0.103573	7.42485	1.91452
11720290_at	iqce	iq motif containing e	23288	0.0543507	0.0271228	0.05211	6.34134	2.25687
11716125_a_at	zyx	zyxin	7791	0.098358	0.00237288	0.00587199	6.98057	3.15338
11755485_a_at	oplah	5-oxoprolinase (atp-hydrolysing)	26873	-0.154031	8.52591e-07	4.04827e-06	6.73255	-5.40075
11733340_x_at	hdgfrp2	hepatoma-derived growth factor-related protein 2	84717	-0.0207001	0.377883	0.484995	7.03554	-0.887406
11717651_a_at	spry1	sprouty rtk signaling antagonist 1	10252	-0.289462	0.000362752	0.00106175	8.89937	-3.74738
11737198_at	tmprss15	transmembrane protease, serine 15	5651	0.0274879	0.0842317	0.139616	6.04278	1.75141
11717664_s_at	klhl12	kelch-like family member 12	59349	0.150558	1.66043e-08	1.08396e-07	7.92266	6.37434
11736717_a_at	rapgef4	rap guanine nucleotide exchange factor 4	11069	0.284125	2.70721e-09	2.05975e-08	6.71454	6.81008
11726633_s_at	trim8	tripartite motif containing 8	81603	0.325565	1.28076e-09	1.03403e-08	8.45515	6.98843
11754680_a_at	map3k2	mitogen-activated protein kinase kinase kinase 2	10746	0.342138	1.38592e-10	1.34443e-09	9.01438	7.5149
11746238_a_at	rbm4	rbm14-rbm4 readthrough /// rna binding motif protein 4	5936	-0.087144	0.000604298	0.00169106	7.53321	-3.59173
11757029_a_at	ndufa9	nadh dehydrogenase (ubiquinone) 1 alpha subcomplex, 9, 39kda	4704	-0.0799838	0.00970243	0.0209456	8.49147	-2.65874
11749502_a_at	reln	reelin	5649	-0.138718	6.62191e-08	3.86606e-07	6.14733	-6.03756
11763746_a_at	clpx	caseinolytic mitochondrial matrix peptidase chaperone subunit	10845	-0.128444	0.000142026	0.000449104	6.55608	-4.0244
11753017_s_at	hspd1	heat shock 60kda protein 1 (chaperonin) /// heat shock 60kda protein 1 (chaperonin) pseudogene 5	3329	-1.0416	6.55965e-25	2.03831e-22	9.05062	-15.8441
11745917_a_at	prr29	proline rich 29	92340	-0.022025	0.134321	0.207611	6.15789	-1.51472
11737936_at	ranbp3l	ran binding protein 3-like	202151	-0.0669372	0.000266873	0.000799356	5.75059	-3.83926
11715369_s_at	ndufa4	ndufa4, mitochondrial complex associated	4697	-0.114959	0.0308103	0.0582384	10.8058	-2.20382
11717456_x_at	nlgn2	neuroligin 2	57555	-0.0314558	0.0402074	0.073582	6.35837	-2.09027
11725392_a_at	mak16	mak16 homolog	84549	-0.0266838	0.347225	0.453688	6.82055	-0.946317
11751529_a_at	tf	transferrin	7018	-0.285304	0.000543334	0.00153525	6.39245	-3.62448
11758795_at	mrpl45	mitochondrial ribosomal protein l45	84311	0.0548318	0.0266081	0.0512608	7.33219	2.26477
11736953_a_at	setdb2	set domain, bifurcated 2	83852	-0.120703	1.30544e-08	8.68756e-08	6.03653	-6.43247
11722579_a_at	chmp4a	charged multivesicular body protein 4a	29082	0.210374	4.01683e-12	5.31552e-11	7.46962	8.34826
11740374_a_at	bcl2l14	bcl2-like 14 (apoptosis facilitator)	79370	-0.0059172	0.680815	0.76073	5.95807	-0.413064
11746924_x_at	shroom4	shroom family member 4	57477	0.0252726	0.202529	0.292793	6.06722	1.28637
11741498_a_at	znf484	zinc finger protein 484	83744	-0.0275578	0.101073	0.16337	6.03735	-1.66144
11725363_s_at	smad4	smad family member 4	4089	0.219525	5.52183e-10	4.79348e-09	7.79309	7.18813
11724485_x_at	csk	c-src tyrosine kinase	1445	0.137278	1.70018e-05	6.38662e-05	6.80187	4.61795
11734887_at	sema3g	sema domain, immunoglobulin domain (ig), short basic domain, secreted, (semaphorin) 3g	56920	-0.209531	0.00707407	0.0157703	7.57387	-2.77452
11735359_a_at	polr3e	dna-directed rna polymerase iii subunit rpc5 /// polymerase (rna) iii (dna directed) polypeptide e (80kd)	55718	0.127609	0.000170593	0.000531339	7.40379	3.97109
11753637_x_at	rps12	ribosomal protein s12 /// small nucleolar rna, h/aca box 33	6206	0.195127	1.07585e-16	3.80875e-15	12.2611	10.8607
11715566_at	copz1	coatomer protein complex subunit zeta 1	22818	-0.109037	0.00420254	0.00984333	7.934	-2.95893
11729021_a_at	cntn4	contactin 4	152330	-0.11613	0.000999234	0.0026747	6.31531	-3.43445
11744971_at	psors1c3	psoriasis susceptibility 1 candidate 3 (non-protein coding)	100130889	-0.0299305	0.069033	0.117569	5.80367	-1.84644
11738002_a_at	slc35e2	solute carrier family 35, member e2	9906	-0.130286	0.000297725	0.000884472	6.53375	-3.80666
11735138_a_at	pdzrn4	pdz domain containing ring finger 4	29951	0.104133	0.0118216	0.0249349	5.91384	2.58468
11754554_x_at	echdc2	enoyl-coa hydratase domain containing 2	55268	-0.0435759	0.154946	0.233946	6.52869	-1.43772
11733227_a_at	ttc5	tetratricopeptide repeat domain 5	91875	0.245229	9.79676e-09	6.68725e-08	7.94276	6.5017
11749059_x_at	rtn4	reticulon 4	57142	0.149513	0.000545654	0.00154136	10.73	3.62317
11752148_a_at	foxp2	forkhead box p2	93986	-0.0342063	0.112948	0.179653	5.91309	-1.60511
11744190_a_at	spns3	spinster homolog 3 (drosophila)	201305	0.0193298	0.242254	0.339201	5.8688	1.17929
11731635_a_at	gab1	grb2-associated binding protein 1	2549	-0.258581	1.18004e-11	1.42071e-10	7.13495	-8.09484
11746796_a_at	dag1	dystroglycan 1 (dystrophin-associated glycoprotein 1)	1605	0.122611	1.85831e-06	8.33321e-06	6.82519	5.20157
11736520_at	kcna4	potassium channel, voltage gated shaker related subfamily a, member 4	3739	-0.00893434	0.516326	0.617551	6.03761	-0.65231
11749447_a_at	nbr2	neighbor of brca1 gene 2 (non-protein coding)	10230	0.0613237	0.00107562	0.00285962	6.43825	3.41106
11733197_a_at	kiaa1586	kiaa1586	57691	-0.115082	1.01147e-07	5.7041e-07	5.92895	-5.93345
11734855_at	vsig1	v-set and immunoglobulin domain containing 1	340547	0.0361171	0.0201144	0.0400198	5.77441	2.37823
11716722_a_at	phf1	phd finger protein 1	5252	0.223705	2.06965e-14	4.40188e-13	6.57121	9.5932
11728632_s_at	ap4e1	adaptor-related protein complex 4, epsilon 1 subunit	23431	-0.0441647	0.00148291	0.00382868	5.8045	-3.30794
11744220_a_at	c9orf114	chromosome 9 open reading frame 114	51490	0.0133707	0.371728	0.478525	6.10011	0.898982
11761611_at	ddx11	dead/h (asp-glu-ala-asp/his) box helicase 11	1663	-0.0215065	0.248979	0.346789	5.91104	-1.16245
11747530_a_at	csnk2b	casein kinase 2, beta polypeptide	1460	0.454742	3.34781e-17	1.32799e-15	8.22752	11.147
11724049_a_at	cog6	component of oligomeric golgi complex 6	57511	-0.157134	0.000109321	0.000353819	7.98281	-4.09989
11731108_s_at	stag2	stromal antigen 2	10735	-0.0680928	0.0731314	0.123548	9.03341	-1.81922
11733071_a_at	slc3a2	solute carrier family 3 (amino acid transporter heavy chain), member 2	6520	0.22275	2.06193e-07	1.0946e-06	7.47762	5.75721
11716440_s_at	uso1	uso1 vesicle transport factor	8615	-0.198627	0.000851073	0.00231169	8.59612	-3.48509
11757008_a_at	lpcat3	lysophosphatidylcholine acyltransferase 3	10162	-0.0539142	0.177167	0.261736	6.40031	-1.36319
11720162_at	cxcl13	chemokine (c-x-c motif) ligand 13	10563	-0.317026	2.4059e-08	1.52781e-07	5.92604	-6.28449
11735615_at	prr35	proline rich 35	146325	0.0217709	0.119478	0.18822	5.88584	1.57614
11732254_a_at	med18	mediator complex subunit 18	54797	-0.0134771	0.588869	0.682209	6.59483	-0.542966
11758879_s_at	hla-e	major histocompatibility complex, class i, e	3133	1.08825	6.26441e-27	3.85462e-24	9.93678	17.2128
11762627_x_at	nbpf8	neuroblastoma breakpoint family, member 8	728841	-0.0584318	0.0309907	0.0585324	6.54144	-2.20137
11726707_x_at	il34	interleukin 34	146433	0.60199	1.67243e-18	9.01686e-17	7.62131	11.8923
11748446_a_at	il17rc	interleukin 17 receptor c	84818	0.223839	2.88828e-11	3.2119e-10	7.17866	7.88431
11745643_a_at	f9	coagulation factor ix	2158	-0.0152328	0.265341	0.365516	6.09265	-1.12279
11749236_x_at	cyp46a1	cytochrome p450, family 46, subfamily a, polypeptide 1	10858	0.021014	0.213801	0.306183	5.94358	1.25453
11736288_x_at	taf8	tata box binding protein associated factor 8	129685	-0.0284467	0.0819617	0.136366	6.12633	-1.76465
11738563_at	kaag1	kidney associated antigen 1	353219	0.00349605	0.787555	0.846299	5.93412	0.270516
11746179_a_at	rhbdf1	rhomboid 5 homolog 1 (drosophila)	64285	0.0269622	0.0919844	0.150631	5.90409	1.70832
11737744_a_at	lrrc43	leucine rich repeat containing 43	254050	0.000467115	0.972949	0.981775	5.77701	0.034031
11750969_a_at	sqle	squalene epoxidase	6713	-0.01102	0.897862	0.929636	8.31895	-0.128827
11763934_at	lilrp2	leukocyte immunoglobulin-like receptor pseudogene 2	79166	0.0226403	0.152044	0.230325	6.05967	1.44805
11743880_at	maml3	mastermind-like transcriptional coactivator 3	55534	0.0486758	0.00349025	0.00831458	5.98341	3.02296
11720337_a_at	c19orf43	chromosome 19 open reading frame 43	79002	0.11317	0.000194975	0.0006002	9.45036	3.93199
11741937_at	krtap5-11	keratin associated protein 5-11	440051	0.0839896	0.147895	0.225055	6.00982	1.46309
11726391_x_at	mzf1	myeloid zinc finger 1	7593	0.0433617	0.0122719	0.0257797	6.10094	2.57052
11735726_a_at	serpinb13	serpin peptidase inhibitor, clade b (ovalbumin), member 13	5275	-0.131762	0.12732	0.198523	6.29204	-1.54298
11739803_a_at	rasal2	ras protein activator like 2	9462	0.043116	0.0239464	0.0466829	6.06642	2.30794
11750633_a_at	ogdh	oxoglutarate (alpha-ketoglutarate) dehydrogenase (lipoamide)	4967	0.169613	1.66772e-08	1.08825e-07	6.69643	6.37328
11741747_x_at	lin54	lin-54 dream muvb core complex component	132660	-0.0227592	0.134429	0.207757	6.19121	-1.5143
11723789_a_at	fam167a	family with sequence similarity 167, member a	83648	0.429606	1.35111e-12	1.96542e-11	7.27344	8.60465
11721987_s_at	prickle2	prickle homolog 2	166336	-0.147471	0.00256282	0.00629562	7.52466	-3.12763
11746926_a_at	ccdc110	coiled-coil domain containing 110	256309	-0.0281981	0.0278925	0.0533811	5.67761	-2.24529
11751508_a_at	fgfr2	fibroblast growth factor receptor 2	2263	-0.0320356	0.0436297	0.079009	5.72017	-2.05462
11744262_a_at	rnf167	ring finger protein 167	26001	0.257516	7.07767e-11	7.2942e-10	7.59121	7.67331
11747418_a_at	napsb	napsin b aspartic peptidase, pseudogene	256236	0.111353	0.000187103	0.000577733	6.33857	3.94407
11741030_a_at	ptcd2	pentatricopeptide repeat domain 2	79810	-0.0727442	1.98003e-05	7.3468e-05	6.0975	-4.57661
11746045_s_at	elf2	e74-like factor 2 (ets domain transcription factor)	1998	-0.105026	0.000486351	0.00138893	6.98483	-3.65842
11715807_a_at	stard10	star-related lipid transfer domain containing 10	10809	0.490877	3.32476e-15	8.37739e-14	7.32621	10.0302
11727515_at	ttc9	tetratricopeptide repeat domain 9	23508	0.064273	3.07477e-05	0.000110148	6.0456	4.45622
11753597_s_at	srp9	signal recognition particle 9kda	6726	0.000400652	0.991826	0.994449	8.83766	0.0102815
11758925_at	pspc1	paraspeckle component 1	55269	0.0153349	0.335668	0.441602	5.85856	0.969396
11728999_a_at	gcnt2	glucosaminyl (n-acetyl) transferase 2, i-branching enzyme (i blood group)	2651	-0.0124049	0.454531	0.559961	5.81464	-0.752047
11754860_a_at	zkscan1	zinc finger with krab and scan domains 1	7586	-0.187411	1.3897e-06	6.36187e-06	7.20791	-5.27618
11737451_a_at	fgf5	fibroblast growth factor 5	2250	0.00914751	0.560662	0.657271	5.75245	0.584636
11751960_x_at	papln	papilin, proteoglycan-like sulfated glycoprotein	89932	-0.0110359	0.677828	0.758106	6.07325	-0.417164
11730445_x_at	ccnj	cyclin j	54619	-0.174954	9.44213e-15	2.15087e-13	6.09877	-9.78033
11735279_a_at	lrrtm4	leucine rich repeat transmembrane neuronal 4	80059	-0.0145828	0.267501	0.36802	5.79133	-1.11769
11717088_s_at	rbm39	rna binding motif protein 39	9584	-0.516052	1.25877e-12	1.84303e-11	9.37344	-8.62132
11764093_at	---	---	---	0.0133987	0.42954	0.535864	5.95981	0.794561
11750577_a_at	heatr5a	heat repeat containing 5a	25938	-0.00701345	0.739239	0.8082	6.51504	-0.334178
11728346_a_at	prmt8	protein arginine methyltransferase 8	56341	-0.00809761	0.542127	0.640866	5.93168	-0.612582
11735983_at	or10h3	olfactory receptor, family 10, subfamily h, member 3	26532	0.0205267	0.203938	0.294502	6.25218	1.28232
11718623_a_at	pla2g1b	phospholipase a2, group ib (pancreas)	5319	-0.0590486	0.000570466	0.00160484	6.6176	-3.6095
11726733_s_at	aggf1	angiogenic factor with g-patch and fha domains 1	55109	0.195709	1.38514e-06	6.34215e-06	7.86672	5.27702
11755447_a_at	otop3	otopetrin 3	347741	0.0510332	0.000647521	0.00179957	5.91704	3.57037
11719080_a_at	cdc5l	cell division cycle 5-like	988	-0.176521	6.15206e-09	4.35343e-08	7.55793	-6.61357
11747569_s_at	clcnka	chloride channel, voltage-sensitive ka /// chloride channel, voltage-sensitive kb	1187	0.00696173	0.653736	0.738575	5.9263	0.450498
11721242_s_at	fdft1	farnesyl-diphosphate farnesyltransferase 1	2222	-0.0793883	0.23746	0.333595	9.48326	-1.1915
11754546_a_at	tmem25	transmembrane protein 25	84866	-0.0594137	0.0348952	0.06498	6.5529	-2.15119
11737441_a_at	st7l	suppression of tumorigenicity 7 like	54879	-0.00735996	0.720443	0.793519	6.21337	-0.359305
11733853_s_at	ints9	integrator complex subunit 9	55756	0.0254917	0.248252	0.345961	6.85018	1.16426
11736460_a_at	rnf168	ring finger protein 168, e3 ubiquitin protein ligase	165918	-0.0736562	2.76483e-05	9.98711e-05	5.89223	-4.48543
11735112_at	ptger3	prostaglandin e receptor 3 (subtype ep3)	5733	0.0317286	0.637006	0.724232	6.88309	0.473945
11763482_at	grk1	g protein-coupled receptor kinase 1	6011	-0.036305	0.0209466	0.0414749	5.87119	-2.36201
11740244_a_at	phospho1	phosphatase, orphan 1	162466	0.00213288	0.892137	0.925436	6.00075	0.136093
11715582_s_at	sf3b2	splicing factor 3b subunit 2	10992	0.209893	1.99067e-11	2.28418e-10	7.8047	7.97186
11738578_at	or10a5	olfactory receptor, family 10, subfamily a, member 5	144124	0.0158158	0.250826	0.348928	5.87679	1.15788
11761368_x_at	slc6a9	solute carrier family 6 (neurotransmitter transporter, glycine), member 9	6536	0.0835126	2.70736e-05	9.79815e-05	5.89594	4.49119
11758302_x_at	linc01001	long intergenic non-protein coding rna 1001 /// uncharacterized loc100133331 /// uncharacterized loc101929819 /// uncharacterized loc729737	729737	0.0879651	5.04613e-07	2.49908e-06	6.15332	5.53335
11759753_a_at	atxn7l1	ataxin 7-like 1	222255	0.0396128	0.0307375	0.0581254	6.08459	2.20481
11732728_at	slitrk4	slit and ntrk-like family, member 4	139065	1.48648	8.16984e-28	6.30431e-25	7.32592	17.8343
11717751_a_at	huwe1	hect, uba and wwe domain containing 1, e3 ubiquitin protein ligase	10075	0.335124	6.47098e-25	2.03551e-22	8.0182	15.848
11753040_a_at	mecom	mds1 and evi1 complex locus	2122	0.0273001	0.0890313	0.146451	5.99255	1.72437
11755234_a_at	cidea	cell death-inducing dffa-like effector a	1149	-0.308481	0.0442054	0.0799124	7.03608	-2.04887
11716450_s_at	rftn1	raftlin, lipid raft linker 1	23180	-0.0680828	0.368351	0.475081	8.28444	-0.905384
11731819_a_at	tbc1d8b	tbc1 domain family, member 8b (with gram domain)	54885	-0.290396	5.15983e-14	1.01281e-12	6.22227	-9.37607
11760488_at	sntb1	syntrophin, beta 1 (dystrophin-associated protein a1, 59kda, basic component 1)	6641	0.0163239	0.243142	0.340146	5.83423	1.17705
11724059_a_at	tecpr2	tectonin beta-propeller repeat containing 2	9895	0.0131701	0.501847	0.604213	6.64207	0.675063
11734845_at	taf1b	tata box binding protein (tbp)-associated factor, rna polymerase i, b, 63kda	9014	-0.226355	9.60166e-09	6.56224e-08	6.74035	-6.50654
11748100_a_at	dpysl2	dihydropyrimidinase-like 2	1808	-0.0107231	0.737964	0.80729	6.48488	-0.335876
11729588_at	klk2	kallikrein related peptidase 2	3817	-0.0163356	0.229136	0.323956	5.92486	-1.21313
11716116_at	ndufs6	nadh dehydrogenase (ubiquinone) fe-s protein 6, 13kda (nadh-coenzyme q reductase)	4726	-0.0175837	0.534388	0.633842	9.44881	-0.624394
11724672_s_at	elp5	elongator acetyltransferase complex subunit 5	23587	0.0204645	0.229975	0.324798	6.16743	1.21093
11734335_a_at	sigirr	single immunoglobulin and toll-interleukin 1 receptor (tir) domain	59307	0.0695576	0.00321087	0.00770926	6.42071	3.05145
11752074_x_at	gk5	glycerol kinase 5 (putative)	256356	-0.0912244	0.00131057	0.00342308	6.0925	-3.34784
11737754_a_at	abcb6	atp binding cassette subfamily b member 6 (langereis blood group) /// autophagy related 9a	10058	0.0940316	3.31227e-05	0.000117904	7.01167	4.43572
11728629_a_at	prr22	proline rich 22	163154	0.0269384	0.110897	0.176881	5.98956	1.61449
11715297_at	fxn	frataxin	2395	-0.0163398	0.228906	0.323668	6.02799	-1.21374
11744813_a_at	aanat	aralkylamine n-acetyltransferase	15	-0.0158732	0.24794	0.345624	5.75331	-1.16503
11721828_x_at	zwilch	zwilch kinetochore protein	55055	-0.235526	1.54942e-11	1.81843e-10	6.46763	-8.0308
11740437_a_at	myom1	myomesin 1	8736	0.00826604	0.731666	0.802301	5.99423	0.344276
11746491_x_at	pacrgl	park2 co-regulated like	133015	0.0264018	0.21991	0.313317	6.4057	1.23778
11745653_a_at	casp10	caspase 10	843	0.00903757	0.61159	0.7025	5.97404	0.510082
11725258_s_at	fzd10	frizzled class receptor 10	11211	0.0473991	0.363806	0.470621	6.54285	0.914061
11763329_a_at	dok1	docking protein 1	1796	-0.00273178	0.962928	0.974776	7.12915	-0.0466447
11748456_a_at	mcf2l	mcf.2 cell line derived transforming sequence like	23263	0.0222074	0.13592	0.209681	5.94068	1.50843
11759010_at	slc25a6	solute carrier family 25 (mitochondrial carrier; adenine nucleotide translocator), member 6	293	-0.0339103	0.145614	0.222118	6.4639	-1.4715
11723173_at	il17rd	interleukin 17 receptor d	54756	-0.14712	0.00136741	0.00355745	7.424	-3.33416
11763644_x_at	fmnl1	formin like 1	752	0.0118022	0.452634	0.558189	5.77755	0.755225
11735349_a_at	ndrg3	ndrg family member 3	57446	0.164498	5.53802e-08	3.28608e-07	6.77225	6.08134
11723791_s_at	apoc3	apolipoprotein c-iii	345	0.00244413	0.867473	0.907591	5.88414	0.167479
11744277_x_at	capg	capping protein (actin filament), gelsolin-like	822	0.429111	3.86994e-12	5.13214e-11	8.17719	8.35703
11727526_a_at	tnnt2	troponin t type 2 (cardiac)	7139	0.0919658	0.00010643	0.000345366	6.00119	4.10758
11761133_at	kdm5c	lysine (k)-specific demethylase 5c	8242	0.116657	0.000621464	0.00173448	6.59245	3.58308
11752339_a_at	adgrf4	adhesion g protein-coupled receptor f4	221393	0.301944	2.5278e-11	2.84563e-10	6.5532	7.91567
11753573_x_at	emc4	er membrane protein complex subunit 4	51234	0.219646	9.59311e-13	1.43914e-11	8.59573	8.68531
11732998_at	mcm6	minichromosome maintenance complex component 6	4175	-0.0290444	0.243574	0.340635	6.18219	-1.17596
11731281_a_at	nfatc1	nuclear factor of activated t-cells, cytoplasmic, calcineurin-dependent 1	4772	0.198347	0.000548175	0.00154769	6.92337	3.62176
11720800_a_at	rab8b	rab8b, member ras oncogene family	51762	-0.116296	2.49885e-09	1.91153e-08	6.03233	-6.8292
11724236_a_at	ripk2	receptor-interacting serine-threonine kinase 2	8767	0.156449	4.0419e-05	0.00014162	7.34629	4.38063
11737644_a_at	rnf183	ring finger protein 183	138065	-0.00378531	0.792927	0.850406	5.87673	-0.263511
11715424_x_at	bcap31	b-cell receptor-associated protein 31	10134	0.205959	2.39126e-05	8.74e-05	9.81999	4.52518
11743992_at	ube2o	ubiquitin-conjugating enzyme e2o	63893	0.0112079	0.51135	0.612934	6.34632	0.660092
11749457_a_at	fcho2	fch domain only 2	115548	-0.139009	1.7152e-12	2.44394e-11	6.16416	-8.54848
11734767_at	thoc2	tho complex 2	57187	-0.0319604	0.289667	0.392319	6.57893	-1.06689
11761711_at	fez1	fasciculation and elongation protein zeta 1	9638	-0.0398851	0.0146074	0.0300998	6.17123	-2.50381
11739123_at	agk	acylglycerol kinase	55750	-0.0269933	0.186758	0.273768	7.72683	-1.33322
11760302_a_at	hexa	hexosaminidase a (alpha polypeptide)	3073	0.00384116	0.827491	0.876793	6.1592	0.218734
11751204_s_at	gpm6a	glycoprotein m6a	2823	-0.00845055	0.630343	0.718559	5.76572	-0.483356
11735705_s_at	bsg	basigin (ok blood group)	682	-0.025105	0.670826	0.752428	7.47506	-0.426802
11735839_at	stx19	syntaxin 19	415117	-0.172883	5.51051e-05	0.000188099	6.51025	-4.29417
11717641_a_at	ube3a	ubiquitin protein ligase e3a	7337	-0.0629244	0.0419243	0.0763393	9.51433	-2.07207
11724909_a_at	tmprss2	transmembrane protease, serine 2	7113	-0.158622	0.0242554	0.0472293	6.55567	-2.30272
11754983_s_at	dazap1	daz associated protein 1	26528	-0.0477484	0.113596	0.180547	8.95382	-1.60217
11722060_at	ppp1r1a	protein phosphatase 1, regulatory (inhibitor) subunit 1a	5502	-0.0698307	0.179041	0.264086	6.43956	-1.35724
11750111_a_at	vcl	vinculin	7414	-0.0171447	0.575126	0.67006	5.88829	-0.563145
11757032_s_at	dnajb12	dnaj (hsp40) homolog, subfamily b, member 12	54788	-0.0147593	0.401788	0.508748	6.64468	-0.843534
11716417_a_at	ung	uracil dna glycosylase	7374	-0.13755	0.000180615	0.000559588	7.26656	-3.95441
11717446_x_at	dhps	deoxyhypusine synthase	1725	0.0944194	5.5009e-05	0.000187784	7.27376	4.29466
11720474_a_at	sfpq	splicing factor proline/glutamine-rich /// splicing factor proline/glutamine-rich	6421	-0.155423	0.00088933	0.00240449	8.54721	-3.47126
11738423_a_at	hnf4a	hepatocyte nuclear factor 4, alpha	3172	-0.0010093	0.946617	0.963461	5.77057	-0.0671953
11730184_at	cst1	cystatin sn	1469	-0.0162963	0.349787	0.45648	5.8208	-0.941269
11745492_a_at	ccno	cyclin o	10309	-0.0387715	0.0100914	0.0216963	5.79809	-2.64411
11723317_at	fam234b	family with sequence similarity 234, member b	57613	0.0187198	0.204686	0.295367	5.88901	1.28018
11757395_s_at	mcm3ap	minichromosome maintenance complex component 3 associated protein	8888	0.0781388	0.0114305	0.0242121	7.90507	2.59739
11720885_at	acacb	acetyl-coa carboxylase beta	32	-0.52861	0.000529948	0.0015006	7.10447	-3.63214
11720186_s_at	mad2l1	mad2 mitotic arrest deficient-like 1 (yeast)	4085	-0.210737	2.84236e-10	2.59565e-09	6.65427	-7.34529
11725544_a_at	sp6	sp6 transcription factor	80320	0.125662	0.00199939	0.00502631	6.92906	3.21022
11722967_a_at	zdhhc8	zinc finger, dhhc-type containing 8	29801	-0.0757544	0.00206306	0.00517294	7.9955	-3.19986
11737899_a_at	tox2	tox high mobility group box family member 2	84969	0.0153095	0.300237	0.40383	5.90754	1.04361
11721398_a_at	dot1l	dot1-like histone h3k79 methyltransferase	84444	0.0290126	0.189785	0.277438	6.05425	1.32401
11721026_a_at	ocel1	occludin/ell domain containing 1	79629	0.0330939	0.234024	0.329574	6.42354	1.20036
11757427_x_at	impdh2	imp (inosine 5'-monophosphate) dehydrogenase 2	3615	0.164768	0.000256911	0.000772046	10.1702	3.85056
11753603_s_at	rac1	ras-related c3 botulinum toxin substrate 1 (rho family, small gtp binding protein rac1)	5879	0.49903	5.54892e-23	1.08746e-20	9.02263	14.598
11732373_a_at	tsen34	tsen34 trna splicing endonuclease subunit	79042	0.138692	4.47645e-05	0.000155598	8.07099	4.35224
11761413_at	orm1	orosomucoid 1	5004	-0.00570549	0.738362	0.807564	5.88225	-0.335346
11759209_at	ak9	adenylate kinase 9	221264	0.0438636	0.00264846	0.00648613	5.9237	3.11659
11741795_at	tecta	tectorin alpha	7007	-0.00462929	0.749988	0.817128	5.85276	-0.319905
11742779_a_at	hibch	3-hydroxyisobutyryl-coa hydrolase	26275	-0.316168	4.40365e-08	2.66518e-07	7.56925	-6.13736
11717692_a_at	ankrd13a	ankyrin repeat domain 13a	88455	-0.000366062	0.982771	0.988355	6.07364	-0.0216717
11761376_a_at	znf90	zinc finger protein 90	7643	0.00977053	0.51594	0.617209	5.86657	0.652912
11744032_at	nacc2	nacc family member 2, ben and btb (poz) domain containing	138151	0.000558131	0.967112	0.977463	5.91118	0.0413781
11759654_a_at	slc6a13	solute carrier family 6 (neurotransmitter transporter), member 13	6540	-0.137122	0.0634411	0.109282	5.85438	-1.88586
11715718_a_at	znhit1	zinc finger, hit-type containing 1	10467	0.0499669	0.15849	0.238489	8.49001	1.4253
11756658_a_at	mzb1	marginal zone b and b1 cell-specific protein	51237	-0.0041907	0.824953	0.87508	5.83446	-0.222005
11717380_x_at	fopnl	fgfr1op n-terminal like	123811	0.0342245	0.142482	0.218135	7.35989	1.48322
11760030_x_at	wdr90	wd repeat domain 90	197335	0.0123677	0.385298	0.492617	6.05667	0.873618
11744124_s_at	scyl1	scy1-like, kinase-like 1	57410	0.058667	0.00963659	0.0208195	6.62607	2.66127
11752171_s_at	sptlc1	serine palmitoyltransferase, long chain base subunit 1	10558	0.0125469	0.647869	0.733543	9.35482	0.458692
11762955_at	foxp2	forkhead box p2	93986	0.015174	0.348025	0.454541	5.78583	0.944738
11742226_a_at	aipl1	aryl hydrocarbon receptor interacting protein-like 1	23746	0.00957009	0.557588	0.654497	5.83512	0.589238
11720081_a_at	cbx6	chromobox homolog 6	23466	0.0426484	0.00404957	0.00952025	5.87489	2.97178
11723462_a_at	phkb	phosphorylase kinase, beta	5257	-0.292332	6.04995e-13	9.45516e-12	6.74833	-8.79395
11732565_at	slc6a14	solute carrier family 6 (amino acid transporter), member 14	11254	-0.341936	0.000239807	0.000726081	6.75735	-3.87099
11759198_at	rab9b	rab9b, member ras oncogene family	51209	-0.101661	0.0160102	0.0326647	6.17393	-2.46824
11760600_at	---	---	---	0.0247144	0.115722	0.183363	6.14976	1.59264
11715632_at	maf1	maf1 homolog, negative regulator of rna polymerase iii	84232	0.0757614	0.00353757	0.0084162	7.08639	3.01835
11754027_x_at	cyc1	cytochrome c-1	1537	0.140481	0.00185058	0.00468464	8.76351	3.23568
11752866_a_at	stbd1	fam47e-stbd1 readthrough /// starch binding domain 1	8987	-0.221686	5.10829e-05	0.000175449	6.04893	-4.31539
11740565_at	pnliprp3	pancreatic lipase-related protein 3	119548	-0.00979418	0.936419	0.956306	7.19814	-0.0800572
11737940_s_at	ripk1	receptor (tnfrsf)-interacting serine-threonine kinase 1	8737	0.189983	2.26535e-12	3.15057e-11	7.39495	8.48301
11739029_a_at	cltc	clathrin, heavy chain (hc)	1213	-0.193753	6.53113e-06	2.64686e-05	9.49827	-4.87381
11759936_at	sec13	sec13 homolog, nuclear pore and copii coat complex component	6396	-0.00731237	0.623099	0.712472	6.03175	-0.493638
11762372_at	gsn-as1	gsn antisense rna 1	57000	-0.00612346	0.727337	0.798849	5.8763	-0.350063
11736829_a_at	map3k7	mitogen-activated protein kinase kinase kinase 7	6885	0.0530978	0.0444505	0.0802791	7.23432	2.04643
11750431_a_at	bmpr1b	bone morphogenetic protein receptor type ib	658	-0.00307325	0.817142	0.869087	6.22592	-0.232089
11743257_x_at	vapa	vamp associated protein a	9218	0.260985	4.25123e-12	5.58826e-11	6.92485	8.33492
11740416_at	brca2	breast cancer 2, early onset	675	-0.082504	0.000271286	0.00081149	5.97064	-3.83438
11743113_x_at	s100a10	s100 calcium binding protein a10	6281	0.581868	6.3052e-12	8.01928e-11	10.2721	8.24223
11716137_a_at	cox7a2	cytochrome c oxidase subunit viia polypeptide 2 (liver) /// transmembrane protein 30a	1347	-0.230379	4.53077e-07	2.2632e-06	8.67329	-5.56045
11727201_at	znf230	zinc finger protein 230	7773	-0.0403519	0.0306008	0.0579001	6.05011	-2.20668
11722870_at	rad1	rad1 checkpoint dna exonuclease	5810	-0.0172103	0.309857	0.414346	6.2126	-1.0229
11719670_a_at	rcan2	regulator of calcineurin 2	10231	0.378788	4.03229e-09	2.95546e-08	7.14202	6.71483
11721973_at	jade3	jade family phd finger 3	9767	0.0299872	0.0671693	0.114874	6.1142	1.85927
11729702_a_at	dbn1	drebrin 1	1627	0.472787	8.55093e-08	4.89109e-07	7.60531	5.97479
11736954_a_at	clec4c	c-type lectin domain family 4, member c	170482	-0.0113394	0.495498	0.59851	5.82331	-0.685152
11737653_a_at	fam26d	family with sequence similarity 26, member d	221301	0.0586802	0.336033	0.441988	5.82958	0.968659
11747624_x_at	snx17	sorting nexin 17	9784	0.100608	0.00116958	0.00308585	7.77021	3.38434
11758937_at	eif3b	eukaryotic translation initiation factor 3, subunit b	8662	0.00176445	0.918122	0.94365	5.943	0.103169
11718726_x_at	znf655	zinc finger protein 655	79027	-0.629261	1.29559e-32	5.81672e-29	6.40241	-21.4701
11763933_at	---	---	---	0.0211805	0.202964	0.293353	5.75019	1.28512
11761374_x_at	agpat4	1-acylglycerol-3-phosphate o-acyltransferase 4	56895	-0.0433582	0.0270437	0.0519782	6.41944	-2.25808
11737743_a_at	arsf	arylsulfatase f	416	-0.151199	0.00922638	0.0200164	6.07092	-2.67739
11738564_at	or8d4	olfactory receptor, family 8, subfamily d, member 4	338662	0.0146227	0.317015	0.421964	5.82016	1.00777
11725265_at	col4a4	collagen, type iv, alpha 4	1286	-0.036791	0.109346	0.174751	5.8527	-1.62167
11725790_at	dpyd	dihydropyrimidine dehydrogenase	1806	0.133444	0.00123132	0.00323406	6.97506	3.36788
11729180_at	dhrsx	dehydrogenase/reductase (sdr family) x-linked	207063	0.0250782	0.419733	0.526169	6.60766	0.811643
11746442_x_at	slc35c2	solute carrier family 35 (gdp-fucose transporter), member c2	51006	0.130796	4.68415e-12	6.08927e-11	6.9126	8.31212
11748508_a_at	nmur1	neuromedin u receptor 1	10316	0.0155293	0.275421	0.376545	6.12303	1.09921
11719801_a_at	c6orf62	chromosome 6 open reading frame 62	81688	-0.357808	1.31863e-18	7.30068e-17	8.07365	-11.9521
11724153_at	celf6	cugbp, elav-like family member 6	60677	0.0635602	0.000153927	0.000483425	6.20254	4.00104
11741925_at	loc101928957	uncharacterized loc101928957	101928957	-0.00609606	0.666812	0.749066	5.69495	-0.432345
11734250_x_at	2020-09-14	septin 14	346288	-0.0505247	0.000600874	0.00168224	5.80099	-3.59349
11726975_x_at	perp	perp, tp53 apoptosis effector	64065	0.759005	2.57168e-16	8.33914e-15	11.3527	10.6483
11728415_s_at	zp3	pom121 and zp3 fusion /// zona pellucida glycoprotein 3 (sperm receptor)	7784	0.226061	1.21311e-05	4.69041e-05	6.41964	4.70893
11751641_x_at	phf11	phd finger protein 11	51131	-0.0518157	0.0350335	0.0652105	6.68357	-2.14951
11715375_x_at	calr	calreticulin	811	-0.0950203	4.9738e-05	0.000171402	6.81714	-4.32285
11728480_a_at	jakmip1	janus kinase and microtubule interacting protein 1	152789	0.00887497	0.543952	0.642523	5.67788	0.60981
11750596_s_at	bpesc1	blepharophimosis, epicanthus inversus and ptosis, candidate 1 (non-protein coding)	60467	0.00896661	0.458847	0.564033	5.86033	0.744843
11718561_at	rcor1	rest corepressor 1	23186	-0.0682448	0.000102105	0.000332314	5.98216	-4.11947
11740253_a_at	zwint	zw10 interacting kinetochore protein	11130	-0.177679	1.17109e-09	9.54854e-09	6.3057	-7.00971
11748922_x_at	nsmf	nmda receptor synaptonuclear signaling and neuronal migration factor	26012	0.0212664	0.155831	0.235038	6.18791	1.4346
11727730_a_at	abcc6	atp binding cassette subfamily c member 6 /// multidrug resistance-associated protein 6	368	-0.0564826	0.047233	0.0846266	5.93249	-2.01961
11733781_a_at	rab18	rab18, member ras oncogene family	22931	0.217417	2.43196e-12	3.36711e-11	7.01965	8.46631
11756748_a_at	lipc	lipase, hepatic	3990	0.156098	3.99516e-07	2.01599e-06	6.02435	5.59205
11735993_x_at	mog	myelin oligodendrocyte glycoprotein	4340	0.0181149	0.243267	0.340282	5.74325	1.17673
11759744_a_at	meioc	meiosis specific with coiled-coil domain	284071	-0.0283659	0.0962162	0.156545	5.72908	-1.68604
11757284_x_at	mydgf	myeloid-derived growth factor	56005	0.0569361	0.26091	0.360468	8.24524	1.13336
11723846_at	defb1	defensin, beta 1	1672	0.404401	2.69077e-09	2.04756e-08	8.55827	6.81153
11737492_a_at	ccl23	chemokine (c-c motif) ligand 23	6368	0.0483799	0.077418	0.12979	6.00399	1.79208
11723336_a_at	gmip	gem interacting protein	51291	0.0087744	0.543607	0.642247	5.81454	0.610334
11729105_a_at	hpcal4	hippocalcin like 4	51440	0.0078221	0.651891	0.737082	5.8599	0.453072
11740117_a_at	rnf24	ring finger protein 24	11237	0.0677965	0.037902	0.0698496	7.29306	2.11579
11751446_a_at	rmnd5a	required for meiotic nuclear division 5 homolog a	64795	-0.00232708	0.950397	0.965847	6.96184	-0.0624307
11727047_x_at	sgce	sarcoglycan epsilon	8910	-0.531259	7.49818e-11	7.67154e-10	8.04355	-7.65971
11763669_at	siva1	siva1, apoptosis-inducing factor	10572	0.015174	0.332386	0.438277	5.9285	0.976043
11762252_at	dapp1	dual adaptor of phosphotyrosine and 3-phosphoinositides	27071	0.0198511	0.220885	0.314425	5.82634	1.23514
11725271_a_at	piga	phosphatidylinositol glycan anchor biosynthesis class a	5277	0.00386825	0.935082	0.955454	7.38446	0.081745
11763211_at	linc00654	long intergenic non-protein coding rna 654	149837	-0.00324263	0.857484	0.900287	5.88801	-0.180237
11738991_a_at	atp6v0e2	atpase, h+ transporting v0 subunit e2	155066	0.00768078	0.581637	0.675733	5.805	0.553556
11736004_a_at	prh2	proline-rich protein haeiii subfamily 2	5555	-0.0165214	0.237893	0.334071	5.70703	-1.19039
11736808_a_at	vav2	vav 2 guanine nucleotide exchange factor	7410	-0.0180755	0.474014	0.578402	6.73325	-0.719829
11723560_at	smco4	single-pass membrane protein with coiled-coil domains 4	56935	-0.0143862	0.577427	0.672044	6.54735	-0.55975
11723856_at	txndc16	thioredoxin domain containing 16	57544	-0.100567	0.00182252	0.00461977	7.09875	-3.2407
11755911_a_at	adgrg7	adhesion g protein-coupled receptor g7	84873	0.0303779	0.0381078	0.0701791	5.74911	2.11346
11758182_x_at	ftl	ferritin, light polypeptide	2512	0.255664	0.00111369	0.00295305	11.5051	3.39998
11745580_x_at	golga6l9	golgin a6 family-like 9	440295	-0.13771	0.0031875	0.00766098	6.26523	-3.05394
11759754_a_at	linc00943	long intergenic non-protein coding rna 943	100507206	-0.0214542	0.164287	0.245848	5.64552	-1.40545
11715618_a_at	sdf4	stromal cell derived factor 4	51150	0.179302	4.4807e-07	2.23994e-06	9.30597	5.56325
11720528_at	ltbp2	latent transforming growth factor beta binding protein 2	4053	0.0765793	0.430375	0.536584	7.61499	0.793117
11753725_x_at	sspn	sarcospan	8082	0.110448	0.000710759	0.00195917	6.73089	3.54143
11734327_a_at	chrm5	cholinergic receptor, muscarinic 5	1133	0.027	0.0677036	0.115632	6.04428	1.85556
11737010_at	abcd2	atp binding cassette subfamily d member 2	225	-0.109412	0.0050852	0.0117031	5.77666	-2.89228
11751100_a_at	esrrb	estrogen-related receptor beta	2103	0.0210904	0.181837	0.267563	5.70398	1.34845
11748315_s_at	prnp	prion protein	5621	0.18952	3.82329e-07	1.93778e-06	8.48966	5.60308
11726267_a_at	kdm4c	lysine (k)-specific demethylase 4c	23081	0.083493	0.000137999	0.000437631	6.45016	4.03273
11753576_a_at	pxt1	peroxisomal, testis specific 1	222659	-0.0219552	0.151816	0.230051	5.83455	-1.44887
11734130_at	slc30a4	solute carrier family 30 (zinc transporter), member 4	7782	-0.0504975	0.00399912	0.00941106	6.02403	-2.97612
11727449_a_at	tmod4	tropomodulin 4 (muscle) /// vacuolar protein sorting 72 homolog (s. cerevisiae)	6944	0.0117065	0.407038	0.514042	6.01232	0.834116
11725986_s_at	nono	non-pou domain containing, octamer-binding	4841	-0.0131401	0.549163	0.647216	8.23644	-0.601918
11758069_s_at	c1orf186	chromosome 1 open reading frame 186	440712	0.476304	1.50515e-09	1.19912e-08	6.9178	6.95002
11727523_x_at	znf267	zinc finger protein 267	10308	-0.0641088	0.173428	0.257127	6.76646	-1.37521
11736109_at	arl8a	adp-ribosylation factor like gtpase 8a	127829	0.155641	2.71637e-10	2.48796e-09	7.59593	7.356
11717792_a_at	fam219a	family with sequence similarity 219, member a	203259	0.087542	1.58474e-06	7.1861e-06	7.02159	5.24251
11722230_a_at	pdp1	pyruvate dehyrogenase phosphatase catalytic subunit 1	54704	-0.111169	0.000144607	0.000456504	6.82924	-4.01918
11735984_at	or2b6	olfactory receptor, family 2, subfamily b, member 6	26212	0.00232913	0.87943	0.916199	5.75584	0.152245
11719291_at	rrp36	ribosomal rna processing 36	88745	0.130783	0.000208938	0.0006392	7.81854	3.91166
11756306_a_at	parp9	poly(adp-ribose) polymerase family member 9	83666	-0.0382248	0.144187	0.220268	6.21091	-1.47681
11764094_at	---	---	---	0.00274274	0.875584	0.913484	5.71302	0.157141
11734051_a_at	trat1	t cell receptor associated transmembrane adaptor 1	50852	0.0880796	0.000851412	0.00231248	5.85621	3.48497
11756215_x_at	uba52	ubiquitin a-52 residue ribosomal protein fusion product 1	7311	0.171745	2.13895e-13	3.67041e-12	11.7384	9.03936
11763753_x_at	klk2	kallikrein related peptidase 2	3817	0.0250224	0.0703864	0.119556	5.91307	1.83731
11738426_x_at	adgrf1	adhesion g protein-coupled receptor f1	266977	-0.0160157	0.280889	0.382485	5.81226	-1.08667
11754070_a_at	ssna1	sjogren syndrome nuclear autoantigen 1	8636	0.282466	1.43611e-13	2.55674e-12	7.7562	9.13355
11745654_a_at	st6galnac3	st6 (alpha-n-acetyl-neuraminyl-2,3-beta-galactosyl-1,3)-n-acetylgalactosaminide alpha-2,6-sialyltransferase 3	256435	-0.103499	1.46267e-06	6.67181e-06	5.85151	-5.26307
11744018_a_at	idua	iduronidase, alpha-l-	3425	0.0191618	0.218446	0.311545	6.08429	1.24176
11747359_a_at	jade1	jade family phd finger 1	79960	-0.144925	2.16753e-09	1.67941e-08	6.16053	-6.86313
11719770_a_at	exoc7	exocyst complex component 7	23265	0.011573	0.623704	0.713031	7.84121	0.492777
11723477_x_at	slc17a5	solute carrier family 17 (acidic sugar transporter), member 5	26503	0.0989489	0.0132302	0.0275667	7.72827	2.54187
11729602_a_at	chmp2a	charged multivesicular body protein 2a	27243	0.380851	6.03221e-23	1.16343e-20	8.67477	14.575
11744814_a_at	pcm1	pericentriolar material 1	5108	-0.133334	1.22258e-06	5.655e-06	7.03319	-5.30895
11758231_x_at	hla-dpa1	major histocompatibility complex, class ii, dp alpha 1	3113	0.986366	2.65388e-10	2.43433e-09	10.5151	7.3615
11730679_a_at	asb7	ankyrin repeat and socs box containing 7	140460	-0.0530069	0.00175131	0.00445779	6.08642	-3.25376
11717225_a_at	cbfa2t2	core-binding factor, runt domain, alpha subunit 2; translocated to, 2	9139	0.00879325	0.7865	0.845422	7.41148	0.271893
11760700_at	lsamp	limbic system-associated membrane protein	4045	-0.00434068	0.789669	0.847887	5.88141	-0.267758
11736298_at	lpar5	lysophosphatidic acid receptor 5	57121	0.040178	0.00554581	0.0126559	5.9789	2.86164
11751886_s_at	erbb2ip	erbb2 interacting protein	55914	0.0599278	0.0358545	0.0665756	8.66422	2.13962
11715732_at	psmb3	proteasome subunit beta 3	5691	0.230413	5.57161e-08	3.30443e-07	9.30899	6.07986
11720099_s_at	cep70	centrosomal protein 70kda	80321	-0.150813	9.62036e-08	5.45103e-07	6.45416	-5.94579
11738621_a_at	xkr5	x-linked kx blood group related 5	389610	-0.0179635	0.25658	0.35546	5.8792	-1.14381
11747138_a_at	dcc	dcc netrin 1 receptor	1630	-0.024482	0.124677	0.19498	5.99063	-1.55397
11734240_x_at	mroh8	maestro heat-like repeat family member 8	140699	0.0489753	0.0018856	0.00476549	6.13451	3.22952
11731510_at	dbt	dihydrolipoamide branched chain transacylase e2	1629	-0.119754	3.35738e-05	0.000119372	6.60145	-4.43199
11737478_s_at	rbmy1b	rna binding motif protein, y-linked, family 1, member a1 /// rna binding motif protein, y-linked, family 1, member b /// rna binding motif protein, y-linked, family 1, member d /// rna binding motif protein, y-linked, family 1, member e /// rna binding motif protein, y-linked, family 1, member f /// rna binding motif protein, y-linked, family 1, member j	5940	-0.0129477	0.357005	0.463963	5.74713	-0.927173
11753292_x_at	cd44	cd44 molecule (indian blood group)	960	0.731566	4.19696e-22	6.07833e-20	8.21694	14.0475
11729296_s_at	mmp13	matrix metallopeptidase 13	4322	0.00994671	0.572367	0.667558	5.85202	0.567224
11747996_a_at	etv4	ets variant 4	2118	0.0430555	0.00396805	0.00934553	5.96686	2.97882
11741302_x_at	gcom1	grinl1a complex locus 1 /// polymerase (rna) ii (dna directed) polypeptide m	81488	-0.0642504	0.00262669	0.00643747	6.5057	-3.11937
11732368_a_at	fgf14	fibroblast growth factor 14	2259	0.0107569	0.581926	0.676005	5.96759	0.553132
11743247_x_at	defb114	defensin, beta 114	245928	-0.0234033	0.152524	0.230946	5.77166	-1.44633
11761022_s_at	loc100507412	uncharacterized loc100507412	100507412	-0.71881	4.46718e-12	5.83177e-11	11.3762	-8.32327
11758472_s_at	rictor	rptor independent companion of mtor, complex 2	253260	-0.00977842	0.71675	0.790732	6.51503	-0.364268
11754429_a_at	lama2	laminin, alpha 2	3908	0.13593	0.100626	0.162732	8.08581	1.66367
11757435_x_at	bin1	bridging integrator 1	274	-0.048713	0.451309	0.556888	7.41866	-0.75745
11725341_a_at	sar1b	secretion associated, ras related gtpase 1b	51128	-0.257933	6.75676e-08	3.9378e-07	7.55249	-6.03261
11742902_s_at	ap3s1	adaptor-related protein complex 3, sigma 1 subunit	1176	-0.0441234	0.217301	0.310181	9.78256	-1.24489
11756099_a_at	ldhb	lactate dehydrogenase b	3945	-0.783493	2.1293e-13	3.65639e-12	9.51709	-9.04043
11744598_a_at	cdca8	cell division cycle associated 8	55143	-0.0330785	0.0455557	0.0820321	5.9451	-2.03561
11723752_s_at	meox2	mesenchyme homeobox 2	4223	-0.310865	8.02571e-06	3.20237e-05	7.51973	-4.81921
11726025_at	stag3l4	stromal antigen 3-like 4 (pseudogene)	64940	-0.0707486	0.000191688	0.000591004	6.19023	-3.93698
11758785_x_at	slc25a1	solute carrier family 25 (mitochondrial carrier; citrate transporter), member 1	6576	-0.28659	0.0054392	0.0124333	7.58948	-2.86852
11759756_x_at	ervk-4	endogenous retrovirus group k, member 4	60359	0.00659751	0.663255	0.746275	5.84105	0.43727
11729825_at	bmper	bmp binding endothelial regulator	168667	-0.0837143	0.00435672	0.0101707	6.02316	-2.9464
11735530_a_at	pih1d2	pih1 domain containing 2	120379	0.0180063	0.149281	0.226794	5.79305	1.45803
11717922_a_at	yap1	yes-associated protein 1	10413	-0.0951889	0.0118577	0.0250044	6.96758	-2.58353
AFFX-Nonspecific-GC03_at	---	---	---	-0.0105133	0.353989	0.460941	5.52993	-0.93304
11757971_s_at	thap5	thap domain containing 5	168451	0.0399087	0.205202	0.296024	7.05168	1.2787
11756304_x_at	csnk1a1	casein kinase 1, alpha 1	1452	-0.14218	0.00302659	0.00731052	9.94872	-3.07154
11751454_x_at	mest	mesoderm specific transcript	4232	-1.14433	3.36048e-15	8.45013e-14	6.77393	-10.0276
11756183_x_at	slc25a11	solute carrier family 25 (mitochondrial carrier; oxoglutarate carrier), member 11	8402	0.0297853	0.446439	0.55212	7.2766	0.76566
11742183_at	nobox	nobox oogenesis homeobox	135935	-0.0086887	0.526519	0.626872	5.8399	-0.636495
11720519_s_at	pde4dip	phosphodiesterase 4d interacting protein-like /// phosphodiesterase 4d interacting protein	9659	-0.119667	1.20273e-07	6.68217e-07	6.07446	-5.89074
11745744_a_at	ampd2	adenosine monophosphate deaminase 2	271	0.00124438	0.944527	0.962019	6.45796	0.0698303
11718258_at	ankrd27	ankyrin repeat domain 27 (vps9 domain)	84079	0.140524	0.000115215	0.000370998	7.92168	4.0848
11761134_at	kat6a	k(lysine) acetyltransferase 6a	7994	-0.0290284	0.040761	0.0744736	5.97042	-2.08433
11752786_a_at	card6	caspase recruitment domain family, member 6	84674	-0.0102015	0.523995	0.624501	5.87657	-0.640396
11725831_at	otub2	otu deubiquitinase, ubiquitin aldehyde binding 2	78990	0.131017	0.00826234	0.0181337	6.452	2.71801
11717195_a_at	rab5b	rab5b, member ras oncogene family	5869	0.131816	3.22436e-10	2.91698e-09	6.25967	7.31547
11753995_x_at	sncg	synuclein gamma	6623	0.164317	2.32706e-12	3.22911e-11	6.43336	8.47668
11725543_a_at	sp6	sp6 transcription factor	80320	0.0270623	0.113135	0.179904	6.09614	1.60426
11750734_a_at	znf782	zinc finger protein 782	158431	-0.116445	4.2858e-09	3.12227e-08	5.90846	-6.70023
11734901_a_at	cyp4v2	cytochrome p450, family 4, subfamily v, polypeptide 2	285440	0.0192722	0.258618	0.357833	6.1912	1.13887
11757123_at	snora74b	small nucleolar rna, h/aca box 74b	677841	0.00565157	0.719392	0.792803	6.18206	0.360716
11730304_at	fanca	fanconi anemia complementation group a	2175	-0.0365455	0.0544969	0.0957753	6.32102	-1.95549
11748453_x_at	snrpa	small nuclear ribonucleoprotein polypeptide a	6626	0.0353896	0.139683	0.214589	7.18344	1.49386
11755130_s_at	clip3	cap-gly domain containing linker protein 3	25999	-0.067247	0.0216822	0.0427548	6.43277	-2.34814
11751741_x_at	acer3	alkaline ceramidase 3	55331	-0.105309	1.55835e-05	5.90553e-05	5.99797	-4.64151
11763188_a_at	snx5	sorting nexin 5	27131	-0.173561	7.83041e-08	4.50609e-07	6.25849	-5.99642
11762945_at	loc100133106	vcew9374	100133106	0.016726	0.343262	0.449674	5.77076	0.954172
11717960_a_at	kctd2	potassium channel tetramerization domain containing 2	23510	0.143285	1.82936e-10	1.7324e-09	6.58453	7.44938
11729979_s_at	page2	p antigen family, member 2 (prostate associated) /// p antigen family, member 2b	203569	-0.000968495	0.938467	0.957769	5.68444	-0.0774732
11720758_s_at	ivns1abp	influenza virus ns1a binding protein	10625	-0.724112	3.3956e-16	1.07981e-14	8.07389	-10.5807
11737188_x_at	adgrf3	adhesion g protein-coupled receptor f3	165082	-0.018716	0.245356	0.34267	5.8598	-1.17148
11733681_a_at	tmem132d	transmembrane protein 132d	121256	-0.0320909	0.0160969	0.0328103	5.88015	-2.46614
11756648_a_at	slc25a14	solute carrier family 25 (mitochondrial carrier, brain), member 14	9016	0.0362699	0.142671	0.218367	6.91539	1.4825
11722397_at	rwdd4	rwd domain containing 4	201965	-0.0808333	0.00457584	0.0106335	6.8272	-2.92929
11730912_at	npm1	nucleophosmin (nucleolar phosphoprotein b23, numatrin)	4869	-0.260198	1.26354e-06	5.8265e-06	8.86641	-5.30053
11754984_s_at	myh10	myosin, heavy chain 10, non-muscle	4628	-0.846859	4.78769e-22	6.81397e-20	8.42574	-14.012
11729654_a_at	smad2	smad family member 2	4087	-0.00990092	0.592851	0.685777	6.7914	-0.53716
11756596_a_at	pdpr	pyruvate dehydrogenase phosphatase regulatory subunit	55066	0.0108051	0.582339	0.676325	6.26681	0.552526
11726658_a_at	adora1	adenosine a1 receptor	134	-0.047376	0.0283263	0.0541191	6.01872	-2.23889
11750081_a_at	tie1	tyrosine kinase with immunoglobulin-like and egf-like domains 1	7075	-0.00537314	0.707963	0.783688	5.92779	-0.376114
11763813_a_at	samd14	sterile alpha motif domain containing 14	201191	0.0338353	0.0326889	0.0613784	5.95618	2.1789
11753462_a_at	slc39a9	solute carrier family 39, member 9	55334	-0.10437	7.98829e-07	3.80837e-06	6.03104	-5.41728
11739167_a_at	gimap6	gtpase, imap family member 6	474344	0.00744239	0.645763	0.731728	5.98281	0.461641
11747919_a_at	ythdf2	yth n(6)-methyladenosine rna binding protein 2	51441	0.0848952	0.00240323	0.00593816	7.65384	3.14914
11755027_a_at	tgfb1i1	transforming growth factor beta 1 induced transcript 1	7041	0.0243926	0.671241	0.752831	7.49521	0.42623
11741729_a_at	lrtomt	leucine rich transmembrane and o-methyltransferase domain containing	220074	-0.0123552	0.469111	0.57378	5.88621	-0.727865
11729209_at	pdyn	prodynorphin	5173	-0.00595411	0.653782	0.738595	5.88015	-0.450434
11731323_a_at	akap14	a kinase (prka) anchor protein 14	158798	-0.0158545	0.356958	0.463913	5.68678	-0.927266
11715192_s_at	fam221a	family with sequence similarity 221, member a	340277	-0.00129424	0.957241	0.970545	6.24436	-0.0538081
11728498_a_at	svil	supervillin	6840	-0.26116	6.73378e-05	0.000226505	8.79181	-4.23779
11755553_a_at	wdr1	wd repeat domain 1	9948	0.0974851	0.0347087	0.0646864	8.13763	2.15348
11747092_x_at	tmpo	thymopoietin	7112	-0.169262	1.97404e-11	2.26668e-10	6.10772	-7.97384
11757933_s_at	btg2	btg family, member 2	7832	-0.0634537	0.658001	0.74202	9.28801	-0.444561
11741592_x_at	abcd3	atp binding cassette subfamily d member 3	5825	0.0540786	0.290475	0.393197	6.58059	1.06509
11740677_a_at	gdi2	gdp dissociation inhibitor 2	2665	-0.0359522	0.137328	0.211518	10.2229	-1.50294
11732851_at	ccdc60	coiled-coil domain containing 60	160777	-0.00206669	0.900793	0.932104	5.99086	-0.125111
11717828_a_at	ltbr	lymphotoxin beta receptor (tnfr superfamily, member 3)	4055	-0.0450222	0.330686	0.436361	8.36349	-0.979505
11739332_at	sstr2	somatostatin receptor 2	6752	-0.0397437	0.0319542	0.0601566	5.93721	-2.18849
11757201_at	mestit1	mest intronic transcript 1, antisense rna	317751	0.0102073	0.490236	0.593533	5.86814	0.693567
11733278_at	slc2a2	solute carrier family 2 (facilitated glucose transporter), member 2	6514	-0.0338065	0.0378188	0.069717	5.86713	-2.11674
11719213_s_at	nbpf14	notch homolog 2 n-terminal-like protein /// notch homolog 2 n-terminal-like protein /// neuroblastoma breakpoint family, member 14 /// neuroblastoma breakpoint family, member 19 /// notch 2 /// notch 2 n-terminal like	4853	0.231038	0.000298009	0.000885261	8.19851	3.80637
11737357_a_at	cnga3	cyclic nucleotide gated channel alpha 3	1261	-0.0287501	0.0778932	0.130494	6.30363	-1.78915
11721147_at	syngr1	synaptogyrin 1	9145	0.128522	1.84311e-06	8.26813e-06	6.91633	5.20368
11749070_x_at	paqr4	progestin and adipoq receptor family member iv	124222	0.000465288	0.977613	0.984805	6.09363	0.0281614
11757669_s_at	ppil1	peptidylprolyl isomerase (cyclophilin)-like 1	51645	-0.315255	1.05579e-08	7.15934e-08	7.33855	-6.48367
11753334_x_at	bag1	bcl2-associated athanogene	573	0.313371	1.03695e-13	1.8988e-12	8.94452	9.21062
11729198_at	map4	microtubule associated protein 4	4134	-0.0256686	0.109223	0.174594	5.84771	-1.62224
11738610_at	or10c1	olfactory receptor, family 10, subfamily c, member 1 (gene/pseudogene)	442194	0.0107095	0.478193	0.582292	5.75591	0.713017
11727286_a_at	zscan31	zinc finger and scan domain containing 31	64288	-0.127203	0.0028529	0.00693611	6.22158	-3.09154
11722550_a_at	itsn1	intersectin 1	6453	-0.10928	0.000138387	0.000438751	6.39675	-4.03192
11744646_a_at	creb3l2	camp responsive element binding protein 3-like 2	64764	-0.0472383	0.033026	0.0619218	6.25784	-2.17457
11745738_s_at	aida	axin interactor, dorsalization associated	64853	-0.457262	2.43324e-20	2.16909e-18	7.30219	-12.9732
11736042_a_at	dcaf4	ddb1 and cul4 associated factor 4	26094	0.129708	0.00250717	0.00617274	7.17017	3.13498
11755351_a_at	tcf7	transcription factor 7 (t-cell specific, hmg-box)	6932	-0.00544631	0.715066	0.789337	5.79593	-0.366534
11753420_a_at	rrm2b	ribonucleotide reductase m2 b (tp53 inducible)	50484	-0.0613418	0.000258688	0.000777149	5.84713	-3.84852
11735217_s_at	elf2	e74-like factor 2 (ets domain transcription factor)	1998	-0.0556889	0.0300488	0.05698	7.05148	-2.2143
11750468_a_at	nup35	nucleoporin 35kda	129401	-0.00882769	0.800383	0.856245	6.96469	-0.25381
11735370_a_at	iqsec2	iq motif and sec7 domain 2	23096	0.0794852	5.80663e-06	2.37448e-05	6.17708	4.90485
11718410_at	cryba1	crystallin beta a1	1411	0.00280012	0.850155	0.894713	5.83445	0.189618
11734364_at	rfx3	regulatory factor x, 3 (influences hla class ii expression)	5991	-0.0261607	0.0792347	0.132427	5.85943	-1.78096
11763385_x_at	rpl7l1	ribosomal protein l7-like 1	285855	0.0659596	0.0213423	0.0421605	7.90705	2.3545
AFFX-r2-TagIN-5_at	---	---	---	0.0373447	0.0194759	0.0388872	5.75854	2.39109
11728030_a_at	igsf10	immunoglobulin superfamily, member 10	285313	-0.714579	2.51872e-08	1.59372e-07	7.50211	-6.27337
11756431_s_at	txnip	thioredoxin interacting protein	10628	0.405954	3.51481e-06	1.49756e-05	11.5012	5.03646
11726468_s_at	c1orf106	chromosome 1 open reading frame 106	55765	0.0578273	0.00130922	0.0034201	6.17824	3.34817
11749543_a_at	habp2	hyaluronan binding protein 2	3026	-0.0154132	0.265964	0.3662	5.96943	-1.12132
11762430_a_at	dab1	dab, reelin signal transducer, homolog 1 (drosophila)	1600	-0.024716	0.0935918	0.152929	5.80424	-1.69976
11757889_s_at	rpl15	ribosomal protein l15	6138	0.0894361	0.00365253	0.00866521	11.2022	3.00737
11730961_a_at	tpm1	tropomyosin 1 (alpha)	7168	-0.021982	0.681985	0.761762	6.54088	-0.41146
11742594_at	or8k3	olfactory receptor, family 8, subfamily k, member 3 (gene/pseudogene)	219473	-0.00225183	0.878013	0.915423	5.8277	-0.154047
11758415_s_at	clec12b	c-type lectin domain family 12, member b	387837	0.0316684	0.128338	0.19987	5.9607	1.5388
11752611_s_at	ssr1	signal sequence receptor, alpha	6745	-0.0643956	0.0561324	0.0982337	8.31887	-1.94206
11740165_x_at	csh1	chorionic somatomammotropin hormone 1 (placental lactogen) /// chorionic somatomammotropin hormone 2 /// chorionic somatomammotropin hormone-like 1	1442	0.0379565	0.00764492	0.0169025	5.89854	2.74637
11756594_x_at	urod	uroporphyrinogen decarboxylase	7389	0.116585	8.25089e-06	3.28691e-05	7.20646	4.81186
11728937_at	gfra2	gdnf family receptor alpha 2	2675	0.15508	0.00116022	0.00306378	6.61747	3.38691
11732990_x_at	hist3h2bb	histone cluster 3, h2bb	128312	-0.0108468	0.510331	0.612055	6.00207	-0.66169
11748252_s_at	cep57	centrosomal protein 57kda	9702	-0.261356	3.48026e-08	2.14791e-07	7.35332	-6.19474
11746373_s_at	rrn3	rrn3 homolog, rna polymerase i transcription factor /// rrn3 homolog, rna polymerase i transcription factor pseudogene 1 /// rrn3 homolog, rna polymerase i transcription factor pseudogene 2	54700	-0.137874	5.94571e-05	0.000201825	6.72691	-4.27284
11744308_a_at	ttc39a	tetratricopeptide repeat domain 39a	22996	-0.0235849	0.615873	0.706153	6.31259	-0.503946
11729451_a_at	pclo	piccolo presynaptic cytomatrix protein	27445	0.0548665	0.055197	0.0967922	6.20356	1.9497
11722686_a_at	lifr	leukemia inhibitory factor receptor alpha	3977	-0.0946505	0.0117325	0.0247753	6.3045	-2.58755
11739515_at	ca8	carbonic anhydrase viii	767	-0.06402	0.0206522	0.040968	5.93982	-2.36768
11758566_s_at	bcs1l	bcs1 homolog, ubiquinol-cytochrome c reductase complex chaperone	617	-0.0513662	0.0407781	0.0744966	7.24111	-2.08415
11741356_a_at	fndc3a	fibronectin type iii domain containing 3a	22862	-0.353874	2.26195e-30	4.8569e-27	6.3384	-19.7134
11759180_at	golim4	golgi integral membrane protein 4	27333	-0.0258223	0.115668	0.183286	5.86835	-1.59288
11746406_a_at	tlr10	toll-like receptor 10	81793	-0.045002	0.00387593	0.00915124	5.86617	-2.98693
11753079_a_at	dpf2	d4, zinc and double phd fingers family 2	5977	0.0395071	0.0464412	0.0833712	6.79184	2.0271
11764125_at	linc00700	long intergenic non-protein coding rna 700	282980	-0.0153602	0.301215	0.404827	5.65422	-1.04149
11753336_a_at	nif3l1	nif3 ngg1 interacting factor 3-like 1	60491	0.111633	1.19178e-06	5.52337e-06	7.41483	5.31547
11749341_a_at	c1orf131	chromosome 1 open reading frame 131	128061	-0.180616	6.67772e-08	3.89634e-07	6.85172	-6.0355
11734920_s_at	pcyox1l	prenylcysteine oxidase 1 like	78991	-0.00791818	0.803005	0.858307	7.24081	-0.250403
11720634_a_at	lrrc61	leucine rich repeat containing 61	65999	-0.0330096	0.0293883	0.0558887	6.14135	-2.22358
11721446_a_at	snx4	sorting nexin 4	8723	-0.257119	2.25013e-12	3.13117e-11	6.74479	-8.48459
11757047_x_at	atf4	activating transcription factor 4	468	-0.101145	0.0158871	0.0324457	10.875	-2.47125
11717026_x_at	glyr1	glyoxylate reductase 1 homolog (arabidopsis)	84656	0.0335326	0.0786658	0.131603	7.23648	1.78442
11719110_a_at	tmem161a	transmembrane protein 161a	54929	-0.0470904	0.0120995	0.0254578	6.9262	-2.57589
11740990_x_at	hyal1	hyaluronoglucosaminidase 1	3373	0.367693	9.99357e-27	5.80638e-24	6.27074	17.0723
11738043_a_at	mpv17l	mpv17 mitochondrial membrane protein-like	255027	0.0078597	0.588715	0.682126	5.9052	0.54319
11735250_a_at	hecw1	hect, c2 and ww domain containing e3 ubiquitin protein ligase 1	23072	-0.0070135	0.609607	0.700694	5.78936	-0.51293
11730594_at	ebln2	endogenous bornavirus-like nucleoprotein 2	55096	-0.002166	0.941939	0.960196	6.98264	-0.0730936
11717809_a_at	sepn1	selenoprotein n, 1	57190	-0.0700727	0.00406537	0.00955105	6.48381	-2.97043
11718874_s_at	atp2a2	atpase, ca++ transporting, cardiac muscle, slow twitch 2	488	-0.244511	3.98789e-05	0.000139884	9.34291	-4.38436
11730975_at	sgf29	saga complex associated factor 29	112869	0.202275	3.8228e-11	4.15021e-10	7.55188	7.81834
11732165_x_at	lmf1	lipase maturation factor 1	64788	-0.00904363	0.650776	0.736058	6.53775	-0.454628
11753846_at	krtap21-3	keratin associated protein 21-3	100288323	-0.00948384	0.552351	0.649826	5.69487	-0.597109
11742352_at	or2y1	olfactory receptor, family 2, subfamily y, member 1	134083	-0.0188824	0.212473	0.304619	5.77826	-1.25821
11729744_a_at	slc39a5	solute carrier family 39 (zinc transporter), member 5	283375	0.0201751	0.187223	0.274328	5.99808	1.3318
11757449_a_at	ifi27l1	interferon, alpha-inducible protein 27-like 1	122509	-0.0692562	0.0304042	0.0575744	6.83841	-2.20938
11735240_a_at	acyp2	acylphosphatase 2, muscle type	98	-0.100992	0.00276838	0.00675389	6.63659	-3.10169
11743086_a_at	polr3a	polymerase (rna) iii (dna directed) polypeptide a, 155kda	11128	0.0525793	0.00231949	0.00575399	6.46879	3.16097
11741629_a_at	polr3h	polymerase (rna) iii (dna directed) polypeptide h (22.9kd)	171568	-0.0941948	1.36722e-05	5.23749e-05	6.4322	-4.67679
11752230_a_at	bptf	bromodomain phd finger transcription factor	2186	-0.281328	6.67315e-07	3.22498e-06	7.8328	-5.46284
11739318_a_at	fam114a1	family with sequence similarity 114, member a1	92689	-0.0885272	0.000330806	0.000974958	6.28419	-3.77511
11757057_x_at	pla2g2a	phospholipase a2, group iia (platelets, synovial fluid)	5320	-0.246245	0.24823	0.345946	7.57756	-1.16431
11749351_a_at	abca7	atp binding cassette subfamily a member 7	10347	-0.00967029	0.535336	0.634798	5.89248	-0.622943
11742832_a_at	aspm	abnormal spindle microtubule assembly	259266	-0.472227	2.17832e-14	4.61315e-13	6.39849	-9.58102
11719682_s_at	nsa2	nsa2 ribosome biogenesis homolog	10412	-0.185256	0.00647881	0.0145577	9.83888	-2.80618
11716513_a_at	mocs2	molybdenum cofactor synthesis 2	4338	0.00925424	0.742675	0.811007	7.10306	0.329608
11763971_at	linc01082	long intergenic non-protein coding rna 1082	100506542	-0.0214121	0.182406	0.268272	5.77926	-1.34667
11725911_a_at	erbb4	erb-b2 receptor tyrosine kinase 4	2066	0.0267202	0.11665	0.18452	5.8047	1.58853
11737588_at	kcna7	potassium channel, voltage gated shaker related subfamily a, member 7	3743	-0.0571447	1.04551e-06	4.88695e-06	6.01428	-5.34887
11742342_at	or4a16	olfactory receptor, family 4, subfamily a, member 16	81327	0.00290995	0.833575	0.881568	5.91014	0.2109
11723725_x_at	usp32	ubiquitin specific peptidase 32	84669	-0.0333382	0.184904	0.27138	6.7657	-1.33892
11726758_a_at	cdc25a	cell division cycle 25a	993	-0.0428044	0.00534118	0.0122324	5.85552	-2.87495
11728141_at	shisa2	shisa family member 2	387914	0.215663	0.00296191	0.00717184	6.45659	3.07886
11745702_a_at	shprh	snf2 histone linker phd ring helicase, e3 ubiquitin protein ligase	257218	-0.164449	2.04819e-09	1.59495e-08	6.71791	-6.87664
11745814_x_at	dbndd1	dysbindin (dystrobrevin binding protein 1) domain containing 1	79007	0.0163902	0.270759	0.371601	6.13663	1.11004
11721100_a_at	sgsh	n-sulfoglucosamine sulfohydrolase	6448	0.0846329	5.345e-07	2.63546e-06	6.24602	5.51886
11721185_at	megf8	multiple egf-like-domains 8	1954	-0.16868	4.93547e-08	2.95661e-07	7.02367	-6.10951
11746827_a_at	dnaaf5	dynein, axonemal, assembly factor 5	54919	0.00805609	0.636393	0.723768	6.36837	0.47481
11731475_a_at	sfrp4	secreted frizzled-related protein 4	6424	0.0478472	0.761326	0.826137	6.66667	0.304921
11738710_at	or2ae1	olfactory receptor, family 2, subfamily ae, member 1	81392	0.00303333	0.821485	0.872376	5.82011	0.22648
11732499_at	cacng1	calcium channel, voltage-dependent, gamma subunit 1	786	-0.0118316	0.465381	0.570249	6.01846	-0.73401
11718335_a_at	lmod1	leiomodin 1 (smooth muscle)	25802	0.234004	0.00253125	0.00622458	6.77733	3.13178
11747161_a_at	txndc2	thioredoxin domain containing 2 (spermatozoa)	84203	0.0100237	0.600877	0.692853	6.03535	0.525516
11746140_a_at	arhgef26	rho guanine nucleotide exchange factor 26	26084	0.274207	0.000129588	0.000412627	7.97862	4.05092
11731088_at	tm9sf1	transmembrane 9 superfamily member 1	10548	-0.0362587	0.0738004	0.124516	6.20198	-1.8149
11741135_s_at	chn1	chimerin 1	1123	-0.602604	4.38432e-14	8.75551e-13	6.88988	-9.41473
11749553_a_at	has2	hyaluronan synthase 2	3037	-0.184573	0.000981893	0.00263142	6.09262	-3.43999
11741836_at	il17c	interleukin 17c	27189	0.0176038	0.249957	0.347915	5.98578	1.16003
11720946_at	ca12	carbonic anhydrase xii	771	0.612208	1.15868e-09	9.46095e-09	8.15963	7.01224
11740777_a_at	fam129c	family with sequence similarity 129, member c	199786	-0.0373429	0.0796131	0.132978	5.80395	-1.77867
11741346_a_at	tbc1d32	tbc1 domain family, member 32	221322	0.0416696	0.409313	0.516251	6.92033	0.830058
11751811_a_at	ccdc13	coiled-coil domain containing 13	152206	-0.00709791	0.680082	0.760082	6.00223	-0.41407
11758127_s_at	chchd2	coiled-coil-helix-coiled-coil-helix domain containing 2	51142	0.175727	3.56274e-08	2.19389e-07	10.087	6.18903
11754911_x_at	nexn	nexilin (f actin binding protein)	91624	-0.280389	0.00324276	0.0077794	6.41113	-3.04809
11724070_a_at	phf10	phd finger protein 10	55274	-0.177348	1.32198e-10	1.28924e-09	7.19143	-7.52604
11715906_a_at	fam96b	family with sequence similarity 96, member b	51647	0.0883427	0.00335844	0.00803352	7.79388	3.03613
11716479_s_at	f13a1	coagulation factor xiii, a1 polypeptide	2162	0.358021	0.00320893	0.00770499	9.39205	3.05166
11759602_a_at	rsrp1	arginine/serine-rich protein 1	57035	-0.488779	7.38033e-10	6.23691e-09	7.44339	-7.11935
11757769_s_at	vcl	vinculin	7414	-0.225192	0.000326315	0.000962458	9.69475	-3.77921
11726519_a_at	tinag	tubulointerstitial nephritis antigen	27283	0.00185017	0.902951	0.933595	5.76656	0.122374
11718092_a_at	bivm	basic, immunoglobulin-like variable motif containing	54841	-0.245654	5.1651e-11	5.46569e-10	6.94165	-7.7475
11717299_at	hla-dpb1	major histocompatibility complex, class ii, dp beta 1	3115	0.20591	3.4826e-11	3.81441e-10	6.48014	7.84028
11733587_a_at	cr1	complement component (3b/4b) receptor 1 (knops blood group)	1378	0.00803325	0.71874	0.792286	5.85836	0.361592
11738903_a_at	lilra5	leukocyte immunoglobulin-like receptor, subfamily a (with tm domain), member 5	353514	-0.0312042	0.143753	0.219734	5.89912	-1.47844
11726304_x_at	mfsd4	major facilitator superfamily domain containing 4	148808	0.159934	0.000553637	0.00156195	6.41679	3.61871
11760989_at	gls	glutaminase	2744	-0.032737	0.0665644	0.113998	5.98915	-1.8635
11758297_s_at	shc1	shc (src homology 2 domain containing) transforming protein 1	6464	-0.387018	1.91297e-16	6.45754e-15	9.04752	-10.7203
11742119_a_at	nfyc	nuclear transcription factor y subunit gamma	4802	0.157758	9.88702e-12	1.21071e-10	6.54686	8.13644
11731664_at	utp20	utp20 small subunit (ssu) processome component	27340	0.0724088	0.00157116	0.00403628	6.47231	3.28918
11725868_at	ssc5d	scavenger receptor cysteine rich family, 5 domains	284297	-0.029729	0.310584	0.41507	6.5367	-1.02136
11721157_at	nthl1	nth-like dna glycosylase 1	4913	0.0398462	0.10731	0.171882	6.4503	1.63122
11737347_a_at	asb16	ankyrin repeat and socs box containing 16	92591	-0.0216253	0.187771	0.274999	5.97269	-1.33013
11736316_x_at	wbp5	ww domain binding protein 5	51186	-0.417554	5.21534e-09	3.74367e-08	7.78469	-6.6532
11748398_a_at	rundc1	run domain containing 1	146923	0.00924361	0.499163	0.601833	6.11936	0.67932
11736280_at	slc22a3	solute carrier family 22 (organic cation transporter), member 3	6581	-0.223511	2.89884e-06	1.25372e-05	6.36937	-5.0866
11748026_a_at	ppfia4	protein tyrosine phosphatase, receptor type, f polypeptide (ptprf), interacting protein (liprin), alpha 4	8497	-0.0248604	0.0778974	0.130497	5.85282	-1.78913
11757907_x_at	hspa1a	heat shock 70kda protein 1a /// heat shock 70kda protein 1b	3303	-0.0139593	0.861791	0.90333	11.1298	-0.174733
11751289_a_at	nr3c1	nuclear receptor subfamily 3, group c, member 1 (glucocorticoid receptor)	2908	0.075475	0.0551269	0.0966864	7.57791	1.95027
11716020_s_at	rad23a	rad23 homolog a, nucleotide excision repair protein	5886	0.0551859	0.0903024	0.148246	7.24831	1.71741
11745105_a_at	mei1	meiotic double-stranded break formation protein 1	150365	0.0511907	0.000174188	0.000541647	5.94869	3.965
11761849_s_at	cradd	casp2 and ripk1 domain containing adaptor with death domain	8738	0.0231817	0.133973	0.207118	5.98621	1.5161
11719820_s_at	cln5	ceroid-lipofuscinosis, neuronal 5	1203	-0.086185	0.00513562	0.0118076	7.64934	-2.8888
11745816_a_at	cdip1	cell death-inducing p53 target 1	29965	0.0310094	0.0429601	0.0779608	6.16874	2.0614
11762532_at	mipol1	mirror-image polydactyly 1	145282	-0.00670862	0.693306	0.771458	5.88479	-0.395996
11761905_x_at	mcf2l2	mcf.2 cell line derived transforming sequence-like 2	23101	0.0436184	0.00315533	0.00759328	5.82479	3.05739
11722540_a_at	lclat1	lysocardiolipin acyltransferase 1	253558	-0.10185	0.000339676	0.000999122	7.53787	-3.76716
11749271_a_at	dnah9	dynein, axonemal, heavy chain 9	1770	0.0173747	0.216387	0.309152	5.75708	1.2474
11729899_a_at	c4bpb	complement component 4 binding protein, beta	725	0.00549888	0.750395	0.817466	5.81467	0.319366
11731877_s_at	tas2r5	taste receptor, type 2, member 5	54429	0.047469	0.00473125	0.0109565	5.98876	2.91761
11722693_at	zmym4	zinc finger, mym-type 4	9202	-0.371475	3.81239e-12	5.06462e-11	7.94177	-8.36055
11739526_a_at	lpp	lim domain containing preferred translocation partner in lipoma	4026	0.113633	0.0711836	0.120715	7.88025	1.83199
11725130_s_at	tceal3	transcription elongation factor a (sii)-like 3 /// transcription elongation factor a (sii)-like 6	85012	0.0396055	0.54646	0.644831	8.29134	0.606006
11726648_a_at	zhx1	zinc fingers and homeoboxes 1	11244	0.17773	4.51235e-07	2.25508e-06	7.8898	5.56148
11746397_x_at	pigt	phosphatidylinositol glycan anchor biosynthesis class t	51604	0.342488	4.65479e-10	4.0926e-09	8.10303	7.22859
11721782_at	slc9a8	solute carrier family 9, subfamily a (nhe8, cation proton antiporter 8), member 8	23315	0.0391539	0.0228571	0.0448016	6.4845	2.32684
11719893_a_at	vash1	vasohibin 1	22846	0.0142201	0.323465	0.428642	5.83295	0.994338
11729644_a_at	gpx8	glutathione peroxidase 8 (putative)	493869	-0.550069	2.17608e-09	1.68471e-08	7.63364	-6.86219
11716093_a_at	klf6	kruppel-like factor 6	1316	0.107579	0.199237	0.288981	10.1969	1.29592
11736205_a_at	osbp2	oxysterol binding protein 2	23762	0.0024605	0.883083	0.919016	6.86242	0.147597
11750280_x_at	efemp2	egf containing fibulin-like extracellular matrix protein 2	30008	-0.426201	2.40708e-08	1.52836e-07	7.47605	-6.28437
11732533_a_at	lmnb1	lamin b1	4001	-0.226378	3.06083e-15	7.77582e-14	6.28345	-10.05
11735897_a_at	il1f10	interleukin 1 family, member 10 (theta)	84639	0.0825648	7.22312e-06	2.90608e-05	5.83773	4.84716
11750316_at	aacsp1	acetoacetyl-coa synthetase pseudogene 1	729522	0.011611	0.51672	0.617945	6.02765	0.651695
11716189_x_at	sec13	sec13 homolog, nuclear pore and copii coat complex component	6396	-0.175969	9.00621e-06	3.56366e-05	8.89064	-4.78855
11755543_a_at	tmc5	transmembrane channel like 5	79838	-0.0169379	0.570792	0.666111	5.90309	-0.569556
11734530_x_at	hla-f	major histocompatibility complex, class i, f	3134	0.640146	4.30183e-09	3.1321e-08	9.07622	6.69934
11761536_a_at	tm2d3	tm2 domain containing 3	80213	0.123843	1.2541e-07	6.93872e-07	5.97708	5.88041
11736509_x_at	il6r	interleukin 6 receptor	3570	0.205939	1.22057e-07	6.77065e-07	6.53593	5.8871
11727123_at	lrp2	ldl receptor related protein 2	4036	-0.00365017	0.803539	0.858747	5.68186	-0.24971
11741344_x_at	dmtn	dematin actin binding protein	2039	0.212101	6.08729e-12	7.74812e-11	6.48048	8.2505
11745598_x_at	agpat2	1-acylglycerol-3-phosphate o-acyltransferase 2	10555	-0.23956	0.0727172	0.122957	7.29082	-1.82191
11750473_a_at	wnt5b	wingless-type mmtv integration site family, member 5b	81029	-0.0583118	0.00270258	0.00660643	6.06813	-3.10979
11740676_a_at	clpx	caseinolytic mitochondrial matrix peptidase chaperone subunit	10845	-0.0742658	0.0471868	0.0845621	7.16545	-2.02004
11734132_x_at	slc2a4	solute carrier family 2 (facilitated glucose transporter), member 4	6517	-0.097524	0.00179907	0.00456735	5.90813	-3.24495
11737356_a_at	pqlc2l	pq loop repeat containing 2-like	152078	0.0500738	0.0074855	0.0165924	5.88703	2.75403
11735663_at	khdrbs2	kh domain containing, rna binding, signal transduction associated 2	202559	-0.0125861	0.308093	0.412422	5.62698	-1.02667
11733439_a_at	gbp5	guanylate binding protein 5	115362	0.0678298	5.93853e-05	0.000201609	5.84943	4.27318
11729030_a_at	spats1	spermatogenesis associated, serine-rich 1	221409	0.0209096	0.119173	0.187824	5.73909	1.57747
11748543_a_at	txnip	thioredoxin interacting protein	10628	0.377886	0.000567743	0.001598	9.96865	3.61097
11728228_at	havcr2	hepatitis a virus cellular receptor 2	84868	0.095462	0.00475311	0.0110035	6.20409	2.916
11726691_a_at	angpt1	angiopoietin 1	284	-0.182606	2.68126e-08	1.68899e-07	6.4835	-6.25818
11757159_at	dkc1	dyskeratosis congenita 1, dyskerin /// small nucleolar rna, h/aca box 56	1736	-0.014795	0.39052	0.49794	5.96685	-0.864005
11720637_x_at	cxadr	coxsackie virus and adenovirus receptor	1525	0.322032	9.88871e-05	0.000322885	9.50593	4.12863
11728464_s_at	znf562	zinc finger protein 562	54811	-0.183505	4.42858e-12	5.78444e-11	5.86567	-8.32531
11738515_at	lipk	lipase, family member k	643414	0.0667368	0.353378	0.460291	6.8314	0.934233
11763274_a_at	sipa1l1	signal-induced proliferation-associated 1 like 1	26037	0.137874	1.55347e-06	7.04885e-06	6.55216	5.24762
11737999_a_at	grm1	glutamate receptor, metabotropic 1	2911	-0.00713394	0.62432	0.713505	5.6978	-0.491901
11728451_a_at	pcolce2	procollagen c-endopeptidase enhancer 2	26577	1.50551	2.79567e-12	3.83094e-11	7.89076	8.43352
11763708_x_at	mok	mok protein kinase	5891	-0.0739952	0.0108188	0.0230877	6.72519	-2.61808
11725072_at	jade1	jade family phd finger 1	79960	0.0237751	0.410375	0.517181	6.1023	0.828168
11741385_a_at	ip6k1	inositol hexakisphosphate kinase 1	9807	0.165698	4.50418e-08	2.72035e-07	7.60371	6.13185
11720985_at	yrdc	yrdc n(6)-threonylcarbamoyltransferase domain containing	79693	0.0565065	0.0514387	0.0911075	6.80222	1.98153
11729937_at	ngf	nerve growth factor (beta polypeptide)	4803	-0.163546	3.37261e-08	2.08669e-07	6.05328	-6.20239
11737708_a_at	orc5	origin recognition complex subunit 5	5001	-0.0791312	4.21787e-05	0.000147347	6.17572	-4.36879
11735206_at	mmaa	methylmalonic aciduria (cobalamin deficiency) cbla type	166785	-0.0646628	0.00442499	0.0103145	6.23147	-2.94099
11740935_s_at	banp	btg3 associated nuclear protein	54971	-0.0410853	0.475443	0.579765	8.17771	-0.717495
11719156_s_at	fam104a	family with sequence similarity 104, member a	84923	0.27906	2.63559e-16	8.52343e-15	8.05828	10.6423
11733750_a_at	bdnf	brain-derived neurotrophic factor	627	-0.00397729	0.785533	0.844622	5.84975	-0.273156
11739043_a_at	limk2	lim domain kinase 2	3985	0.184016	3.21135e-06	1.3767e-05	7.66324	5.05998
11720568_x_at	ppfia3	protein tyrosine phosphatase, receptor type, f polypeptide (ptprf), interacting protein (liprin), alpha 3	8541	0.141165	1.09967e-07	6.15879e-07	6.55197	5.91284
11736843_a_at	klrap1	killer cell lectin-like receptor subfamily a pseudogene 1	10748	-0.0291437	0.0568387	0.0993324	5.75026	-1.93637
11722142_a_at	pitpnm1	phosphatidylinositol transfer protein, membrane-associated 1	9600	0.00224591	0.878367	0.915556	5.9686	0.153597
11743045_a_at	flot1	flotillin 1	10211	0.0386444	0.0692803	0.117925	6.70887	1.84476
11756597_a_at	trmt44	trna methyltransferase 44 homolog (s. cerevisiae)	152992	0.0302632	0.281756	0.3835	6.47286	1.0847
11732898_at	lipi	lipase, member i	149998	-0.0312637	0.0383573	0.0705833	5.72018	-2.11065
11748341_a_at	tpp1	tripeptidyl peptidase i	1200	0.153616	2.55031e-10	2.34981e-09	6.49023	7.37091
11727375_a_at	hmgcr	3-hydroxy-3-methylglutaryl-coa reductase	3156	-0.124465	0.218497	0.311608	7.74439	-1.24163
11739166_a_at	lypd1	ly6/plaur domain containing 1	116372	-0.0453696	0.00353785	0.0084162	6.05885	-3.01832
11746949_x_at	hnrnpdl	heterogeneous nuclear ribonucleoprotein d like	9987	-0.464087	6.01336e-09	4.2626e-08	8.5965	-6.61904
11719538_at	bbox1	butyrobetaine (gamma), 2-oxoglutarate dioxygenase (gamma-butyrobetaine hydroxylase) 1	8424	0.437204	8.58063e-08	4.90637e-07	8.33819	5.97393
11756703_a_at	eps15	epidermal growth factor receptor pathway substrate 15	2060	-0.0861556	5.7598e-06	2.3567e-05	6.2022	-4.90699
11735939_at	krtap2-4	keratin associated protein 2-4	85294	0.480235	0.0198523	0.0395572	6.24565	2.38346
11759273_x_at	hist1h2bi	histone cluster 1, h2bi	8346	0.0151671	0.346766	0.453244	5.59795	0.947224
11727563_at	pcdhb5	protocadherin beta 5	26167	-0.10431	0.000691109	0.001909	6.19802	-3.55015
11755398_a_at	usp43	ubiquitin specific peptidase 43	124739	-0.0153537	0.373969	0.48086	6.07368	-0.894752
11751544_a_at	myo1f	myosin if	4542	0.154234	2.29438e-05	8.41391e-05	6.16452	4.53648
11715459_x_at	cox8a	cytochrome c oxidase subunit viiia (ubiquitous)	1351	0.0479096	0.262409	0.362164	10.5039	1.12977
11752106_x_at	ceacam5	carcinoembryonic antigen-related cell adhesion molecule 5	1048	-0.178958	0.00813768	0.0178855	6.51317	-2.72358
11729151_at	pigm	phosphatidylinositol glycan anchor biosynthesis class m	93183	0.0991695	0.000933185	0.00251247	6.97816	3.45608
11716878_s_at	b4galt5	udp-gal:betaglcnac beta 1,4- galactosyltransferase, polypeptide 5	9334	-0.254652	1.618e-08	1.05864e-07	7.92122	-6.38061
11752815_x_at	saraf	store-operated calcium entry-associated regulatory factor	51669	0.210321	8.36837e-10	7.02619e-09	9.60938	7.08954
11736333_at	phf20	phd finger protein 20	51230	0.115493	8.08626e-09	5.60174e-08	6.84447	6.54788
11733013_at	pex2	peroxisomal biogenesis factor 2	5828	0.107852	0.000110506	0.000357257	6.74512	4.0968
11763354_a_at	pgam5	pgam family member 5, serine/threonine protein phosphatase, mitochondrial	192111	-0.00804614	0.737936	0.807277	6.41917	-0.335912
11734945_at	cysltr2	cysteinyl leukotriene receptor 2	57105	-0.0447888	0.00231894	0.0057529	5.78982	-3.16105
11753337_a_at	tfap2a	transcription factor ap-2 alpha (activating enhancer binding protein 2 alpha)	7020	0.102948	3.39179e-07	1.73456e-06	6.0183	5.63308
11725469_at	lipg	lipase, endothelial	9388	-0.210539	0.00968944	0.020923	6.18028	-2.65924
11764140_s_at	zdhhc11	zinc finger, dhhc-type containing 11	79844	0.00113404	0.938689	0.957872	6.11172	0.0771926
11723288_at	crispld1	cysteine-rich secretory protein lccl domain containing 1	83690	-0.401449	8.7615e-16	2.52154e-14	6.67339	-10.3512
11756017_a_at	rnf185	uncharacterized loc105377403 /// ring finger protein 185	91445	0.113957	2.81615e-08	1.7654e-07	6.67148	6.24625
11731919_a_at	tmpo	thymopoietin	7112	-0.338902	8.10213e-23	1.4765e-20	6.31025	-14.4942
11744182_a_at	fars2	phenylalanyl-trna synthetase 2, mitochondrial	10667	0.00324174	0.887404	0.922027	6.27329	0.142104
11750789_a_at	eps15	epidermal growth factor receptor pathway substrate 15	2060	-0.0724632	0.00316779	0.00761955	6.89199	-3.05605
11749372_s_at	parg	poly (adp-ribose) glycohydrolase /// poly (adp-ribose) glycohydrolase pseudogene 1	8505	-0.006871	0.620721	0.710408	5.76402	-0.497025
11718782_s_at	tmed1	transmembrane p24 trafficking protein 1	11018	0.0614344	0.0152069	0.03117	6.93613	2.48825
11726494_a_at	senp8	sumo/sentrin peptidase family member, nedd8 specific	123228	-0.0145828	0.416353	0.522979	6.20701	-0.817585
11737276_a_at	htr7	5-hydroxytryptamine (serotonin) receptor 7, adenylate cyclase-coupled	3363	0.00397032	0.74356	0.811757	5.89306	0.328432
11758638_s_at	mkl2	mkl/myocardin-like 2	57496	0.00800877	0.828598	0.877628	8.63945	0.217306
11727002_a_at	csnk1e	casein kinase 1, epsilon /// loc400927-csnk1e readthrough	1454	0.167224	4.5166e-07	2.25697e-06	7.41792	5.56124
11720597_s_at	csrnp2	cysteine-serine-rich nuclear protein 2	81566	-0.0196304	0.49069	0.593966	7.03905	-0.692839
11724024_a_at	trim13	tripartite motif containing 13	10206	-0.301502	0.000428366	0.00123621	7.69194	-3.69708
11744231_a_at	mapk7	mitogen-activated protein kinase 7	5598	0.0467382	0.0188988	0.0378344	6.46205	2.40303
11754663_s_at	cops7a	cop9 signalosome subunit 7a	50813	0.0987801	5.86578e-05	0.000199427	7.47961	4.27664
11733640_a_at	c6orf10	chromosome 6 open reading frame 10	10665	0.0218652	0.149047	0.22648	5.71776	1.45888
11716980_a_at	slc35a4	solute carrier family 35, member a4	113829	0.1209	1.06736e-08	7.2328e-08	6.50925	6.48104
11754692_a_at	afg3l2	afg3-like aaa atpase 2	10939	0.043018	0.122103	0.191635	7.5132	1.56485
11721234_a_at	znf75d	zinc finger protein 75d	7626	-0.0659058	0.0205779	0.0408416	6.67418	-2.36912
11744757_a_at	tars	threonyl-trna synthetase	6897	-0.224811	1.45028e-08	9.57403e-08	7.93764	-6.40706
11729865_x_at	spata2l	spermatogenesis associated 2-like	124044	0.00537551	0.758516	0.823878	6.07352	0.308628
11722745_a_at	borcs8	bloc-1 related complex subunit 8 /// mef2bnb-mef2b readthrough	4207	0.0677522	0.000397876	0.00115585	6.22386	3.71947
11728580_x_at	adra2c	adrenoceptor alpha 2c	152	0.120277	0.0001334	0.000423972	6.1892	4.04254
11752104_a_at	hira	chromosome 22 open reading frame 39 /// histone cell cycle regulator	7290	-0.0641833	5.18019e-05	0.000177782	5.94547	-4.31148
11752383_a_at	col6a1	collagen, type vi, alpha 1	1291	-0.144573	0.000860157	0.00233317	6.42606	-3.48175
11728936_at	kiaa1549l	kiaa1549-like	25758	0.0732931	0.00223416	0.00555989	6.19396	3.17345
11720282_at	nacc1	nucleus accumbens associated 1, ben and btb (poz) domain containing	112939	0.0173517	0.258132	0.35734	5.75492	1.14005
11763592_a_at	tarid	tcf21 antisense rna inducing promoter demethylation	100507308	0.00269003	0.852698	0.896654	5.71751	0.186361
11718157_s_at	ptx3	pentraxin 3, long	5806	-1.49235	5.27152e-14	1.03105e-12	6.80722	-9.37099
11738842_a_at	adra1a	adrenoceptor alpha 1a	148	-0.0298489	0.0472388	0.0846284	5.94368	-2.01955
11722687_a_at	lifr	leukemia inhibitory factor receptor alpha	3977	-0.268999	0.000156236	0.00049027	6.88158	-3.99671
11728198_at	alg1	alg1, chitobiosyldiphosphodolichol beta-mannosyltransferase	56052	0.0330385	0.0653951	0.112262	6.14467	1.87176
11721767_s_at	atad3a	atpase family, aaa domain containing 3a /// atpase family, aaa domain containing 3b	55210	0.100936	0.00442316	0.0103107	7.27845	2.94113
11758567_s_at	ikbip	ikbkb interacting protein	121457	-0.193457	2.32502e-12	3.22719e-11	6.24915	-8.47689
11739600_s_at	aass	aminoadipate-semialdehyde synthase	10157	-0.294911	4.62456e-07	2.30533e-06	6.83916	-5.5553
11733391_at	agtr2	angiotensin ii receptor, type 2	186	-0.0991173	2.29676e-07	1.21183e-06	5.6758	-5.73038
11746394_a_at	nrcam	neuronal cell adhesion molecule	4897	-0.0793774	5.42989e-05	0.000185578	5.75148	-4.2983
11746826_a_at	ywhag	tyrosine 3-monooxygenase/tryptophan 5-monooxygenase activation protein, gamma	7532	-0.113889	0.010668	0.0227966	6.75588	-2.62334
11722755_a_at	shprh	snf2 histone linker phd ring helicase, e3 ubiquitin protein ligase	257218	-0.0850121	0.000261847	0.000785876	6.10212	-3.84491
11760032_at	crb1	crumbs family member 1, photoreceptor morphogenesis associated	23418	-0.020962	0.192872	0.281277	5.96675	-1.31472
11744747_a_at	fgfr1op2	fgfr1 oncogene partner 2	26127	-0.221852	3.12496e-11	3.44947e-10	6.58318	-7.86577
11724976_at	znf579	zinc finger protein 579	163033	-0.00179268	0.928297	0.950724	6.89476	-0.0903106
11749026_a_at	ptpra	protein tyrosine phosphatase, receptor type, a	5786	0.125011	4.06889e-07	2.04943e-06	7.65242	5.58746
11749398_a_at	b9d1	b9 protein domain 1	27077	-0.0111665	0.690239	0.768842	6.45411	-0.400175
11739903_a_at	stag2	stromal antigen 2	10735	-0.083469	0.0146868	0.0302451	8.24516	-2.50172
11731772_at	kiaa1161	kiaa1161	57462	0.0271205	0.148692	0.22608	6.12252	1.46017
11759343_x_at	fmn1	formin 1	342184	0.391491	5.88013e-16	1.76855e-14	7.08482	10.4476
11743905_a_at	spcs1	signal peptidase complex subunit 1	28972	0.264178	3.49279e-18	1.72495e-16	8.88078	11.7077
11717984_s_at	pitpnb	phosphatidylinositol transfer protein, beta	23760	-0.203795	1.64717e-08	1.07588e-07	7.99028	-6.37628
11740776_a_at	ccdc36	coiled-coil domain containing 36	339834	-0.0302104	0.0536939	0.0945931	5.94331	-1.9622
11742033_a_at	loxhd1	lipoxygenase homology domains 1	125336	-0.0292031	0.0537515	0.0946675	5.79211	-1.96172
11744685_a_at	b4galnt1	beta-1,4-n-acetyl-galactosaminyl transferase 1	2583	-0.0386435	0.0113604	0.0240833	6.44359	-2.59971
11741347_a_at	ptch2	patched 2	8643	-0.0339822	0.0422765	0.0768955	6.08562	-2.06842
11727245_a_at	lgi3	leucine-rich repeat lgi family, member 3	203190	0.128941	0.000792841	0.00216638	6.53926	3.50732
11754960_a_at	prrt2	proline-rich transmembrane protein 2	112476	-0.0298243	0.429574	0.535893	6.7373	-0.794502
11758126_s_at	eaf1	ell associated factor 1	85403	0.202092	5.08695e-10	4.4433e-09	6.96382	7.20756
11728899_a_at	arhgap6	rho gtpase activating protein 6	395	0.0100452	0.490658	0.593942	5.97648	0.692891
11758825_at	---	---	---	0.00597012	0.662465	0.745556	5.83888	0.438364
11738852_a_at	acvr1b	activin a receptor type ib	91	0.226739	3.06183e-12	4.16216e-11	6.8158	8.41212
11727423_a_at	canx	calnexin	821	-0.234203	9.67449e-09	6.60653e-08	8.09923	-6.50472
11760395_at	iqch	iq motif containing h	64799	0.00860098	0.58151	0.675618	5.75336	0.553742
11741262_x_at	sorbs2	sorbin and sh3 domain containing 2	8470	0.19938	0.00041327	0.00119677	6.48218	3.70797
11730419_at	prnd	prion protein 2 (dublet)	23627	-0.526678	5.38513e-11	5.67178e-10	6.18468	-7.73768
11734372_at	mblac1	metallo-beta-lactamase domain containing 1	255374	0.00444487	0.801572	0.857164	6.25357	0.252265
11756603_a_at	fam206a	family with sequence similarity 206, member a	54942	-0.160098	1.91943e-05	7.13909e-05	7.72963	-4.58506
11756419_x_at	krba2	krab-a domain containing 2	124751	-0.00943888	0.564342	0.660384	6.0891	-0.579143
11759582_at	akap17a	a kinase (prka) anchor protein 17a	8227	0.00747233	0.66346	0.746455	5.95754	0.436985
11728644_a_at	mlc1	megalencephalic leukoencephalopathy with subcortical cysts 1	23209	0.0402679	0.0144597	0.0298265	5.87172	2.50774
11742419_at	mylk3	myosin light chain kinase 3	91807	-0.00327211	0.818803	0.870477	5.97047	-0.229943
11732776_a_at	dnmt3a	dna (cytosine-5-)-methyltransferase 3 alpha	1788	0.0398814	0.0207086	0.0410663	6.01459	2.36659
11752639_x_at	prickle3	prickle homolog 3	4007	0.0536658	0.000131494	0.000418263	5.97397	4.0467
11757056_x_at	ptma	prothymosin alpha-like /// prothymosin, alpha	5757	-0.0491724	0.0236845	0.0462271	12.2694	-2.31241
11730033_a_at	rps6kl1	ribosomal protein s6 kinase-like 1	83694	0.0368636	0.0264159	0.0509332	6.20415	2.26776
11721457_a_at	serpina1	serpin peptidase inhibitor, clade a (alpha-1 antiproteinase, antitrypsin), member 1	5265	0.00722322	0.679222	0.759409	5.77359	0.41525
11764150_s_at	znf281	zinc finger protein 281	23528	-0.176084	2.16281e-07	1.14532e-06	7.11783	-5.74534
11738526_a_at	gfm2	g elongation factor, mitochondrial 2	84340	-0.0770841	0.0302003	0.057241	7.49308	-2.21219
11741220_x_at	myot	myotilin	9499	0.0169029	0.304905	0.408896	5.85974	1.03351
11717543_x_at	mapk3	mitogen-activated protein kinase 3	5595	0.208781	3.84879e-10	3.42851e-09	7.43452	7.2736
11724129_at	rnf186	ring finger protein 186	54546	-0.0157276	0.306167	0.410288	6.22389	-1.03079
11738482_s_at	or6b2	olfactory receptor, family 6, subfamily b, member 2 /// olfactory receptor, family 6, subfamily b, member 3	150681	0.0112543	0.433614	0.539659	5.93168	0.787533
11732229_a_at	neurod6	neuronal differentiation 6	63974	-0.0139177	0.296064	0.399285	5.99803	-1.05273
11756266_a_at	cyfip2	cytoplasmic fmr1 interacting protein 2	26999	0.00665739	0.695537	0.773295	5.86991	0.39296
11762370_x_at	bnc1	basonuclin 1	646	0.0783311	0.000539871	0.00152634	6.50313	3.62644
11744467_s_at	syncrip	synaptotagmin binding, cytoplasmic rna interacting protein	10492	-0.22061	7.63068e-09	5.30922e-08	6.40174	-6.56183
11725508_a_at	slc7a6	solute carrier family 7 (amino acid transporter light chain, y+l system), member 6	9057	-0.122395	0.000793505	0.00216808	6.00261	-3.50706
11744498_x_at	tro	trophinin	7216	-0.763176	1.41032e-27	9.95e-25	7.08147	-17.6664
11754225_a_at	sec23b	sec23 homolog b, copii coat complex component	10483	-0.0147881	0.654024	0.738801	8.1704	-0.450096
11726921_a_at	arsg	arylsulfatase g	22901	0.163379	5.66249e-10	4.90438e-09	6.48358	7.18217
11739527_a_at	sectm1	secreted and transmembrane 1	6398	-0.200515	0.00101781	0.00271955	7.64006	-3.42861
11748351_a_at	thbs3	thrombospondin 3	7059	-0.0225586	0.611994	0.702787	6.53503	-0.509503
11746824_x_at	pxmp4	peroxisomal membrane protein 4	11264	-0.127205	0.00344154	0.00821082	6.95611	-3.02777
11723111_a_at	emilin2	elastin microfibril interfacer 2	84034	0.057387	0.341959	0.448294	7.10713	0.956768
11721874_at	ifit2	interferon-induced protein with tetratricopeptide repeats 2	3433	-0.140896	0.00104355	0.00278201	6.7318	-3.42068
11746028_x_at	nmi	n-myc (and stat) interactor	9111	-0.152202	0.000133457	0.000424127	6.77563	-4.04242
11754529_x_at	slc3a2	solute carrier family 3 (amino acid transporter heavy chain), member 2	6520	0.229212	4.11055e-07	2.06935e-06	8.27278	5.5849
11754443_a_at	gtf2f1	general transcription factor iif subunit 1	2962	0.0365565	0.11361	0.180551	6.74837	1.60211
11749024_x_at	slc16a4	solute carrier family 16, member 4	9122	-0.0359481	0.202117	0.292343	6.11841	-1.28756
11738318_a_at	ica1l	islet cell autoantigen 1 like	130026	-0.000142427	0.99113	0.994096	5.84572	-0.0111562
11739053_a_at	slco2b1	solute carrier organic anion transporter family, member 2b1	11309	0.0982672	0.025287	0.0490061	6.71149	2.2857
11734252_at	tmem87a	transmembrane protein 87a	25963	-0.00395065	0.818628	0.870372	5.93431	-0.23017
11753474_a_at	brf1	brf1, rna polymerase iii transcription initiation factor 90 kda subunit	2972	-0.000268068	0.987418	0.991514	5.91791	-0.0158258
11761086_x_at	akt2	v-akt murine thymoma viral oncogene homolog 2	208	-0.0531587	0.0262147	0.0505935	6.77116	-2.27091
11729141_at	kdm5c	lysine (k)-specific demethylase 5c	8242	0.317198	5.64059e-16	1.7069e-14	6.98084	10.4577
11715523_a_at	hadha	hydroxyacyl-coa dehydrogenase/3-ketoacyl-coa thiolase/enoyl-coa hydratase (trifunctional protein), alpha subunit	3030	-0.105375	0.00353424	0.00840964	9.19893	-3.01867
11715449_x_at	ergic3	ergic and golgi 3	51614	0.240587	4.91177e-10	4.29865e-09	9.39778	7.21586
11723733_a_at	otud6b	otu domain containing 6b	51633	-0.114818	3.94096e-07	1.99129e-06	6.26527	-5.59547
11740774_x_at	mcf2l2	mcf.2 cell line derived transforming sequence-like 2	23101	0.00221225	0.8616	0.903245	5.65399	0.174977
11750689_a_at	adam11	adam metallopeptidase domain 11	4185	0.00183249	0.905407	0.93523	5.86198	0.119262
11718766_at	prss23	protease, serine, 23	11098	-0.254783	0.00868018	0.0189455	7.91771	-2.6999
11757149_at	eef1b2	eukaryotic translation elongation factor 1 beta 2 /// small nucleolar rna, h/aca box 41	1933	-0.0951721	0.0150355	0.0308709	6.40782	-2.49264
11732774_x_at	znf860	zinc finger protein 860	344787	0.0243516	0.192028	0.280203	5.94841	1.31725
11733586_a_at	npff	neuropeptide ff-amide peptide precursor	8620	0.0171571	0.37541	0.482372	6.35948	0.892043
11743534_a_at	ppp2r5c	protein phosphatase 2, regulatory subunit b', gamma	5527	0.139935	7.62504e-07	3.64752e-06	7.59779	5.42908
11758296_s_at	cdc34	cell division cycle 34	997	0.226381	5.89469e-07	2.88021e-06	7.78954	5.49417
11740083_x_at	agmo	alkylglycerol monooxygenase	392636	-0.013862	0.378968	0.486072	5.73434	-0.885377
11722787_a_at	pkm	pyruvate kinase, muscle	5315	0.351933	2.27139e-11	2.57992e-10	7.32788	7.94083
11736317_x_at	stap2	signal transducing adaptor family member 2	55620	0.345969	2.12136e-08	1.35971e-07	7.73461	6.31502
11737346_a_at	lingo2	leucine rich repeat and ig domain containing 2	158038	0.00825078	0.629793	0.718064	5.68266	0.484136
11725529_a_at	znf248	zinc finger protein 248	57209	-0.156511	2.47241e-06	1.084e-05	6.56193	-5.12786
11757906_x_at	rpl10	ribosomal protein l10	6134	0.0945682	1.52315e-07	8.29259e-07	12.146	5.83235
11719335_a_at	dcp1b	decapping mrna 1b	196513	0.0243894	0.191969	0.280157	6.77734	1.31742
11727942_a_at	fpr3	formyl peptide receptor 3	2359	0.494922	2.61059e-10	2.39836e-09	6.52964	7.36539
11738172_x_at	dip2a	disco-interacting protein 2 homolog a	23181	-0.0281356	0.209336	0.30089	6.1461	-1.26699
11751035_a_at	ephb2	eph receptor b2	2048	-0.0256621	0.146347	0.223063	5.90691	-1.46879
11754792_a_at	rgma	repulsive guidance molecule family member a	56963	-0.0847631	0.244556	0.341756	8.52687	-1.17349
11747475_a_at	spidr	scaffolding protein involved in dna repair	23514	-0.125563	2.32245e-10	2.15473e-09	6.11474	-7.39302
11741965_x_at	vegfa	vascular endothelial growth factor a	7422	-0.279888	1.78715e-15	4.77599e-14	6.30704	-10.1793
11762041_a_at	nckap5l	nck-associated protein 5-like	57701	-0.0163805	0.326141	0.43154	6.02103	-0.988816
11721410_s_at	stk16	serine/threonine kinase 16	8576	0.00693106	0.659941	0.743453	6.0005	0.441866
11757061_s_at	gcsh	glycine cleavage system protein h (aminomethyl carrier) /// glycine cleavage system protein h (aminomethyl carrier) pseudogene	2653	-0.446965	1.69312e-06	7.64111e-06	8.71487	-5.22552
11752599_s_at	rbmy1b	rna binding motif protein, y-linked, family 1, member a1 /// rna binding motif protein, y-linked, family 1, member b /// rna binding motif protein, y-linked, family 1, member d /// rna binding motif protein, y-linked, family 1, member e /// rna binding motif protein, y-linked, family 1, member f /// rna binding motif protein, y-linked, family 1, member j	5940	-0.0483058	9.26697e-05	0.000304416	5.74994	-4.14718
11726350_at	ankrd39	ankyrin repeat domain 39	51239	0.0340341	0.0524636	0.0926769	6.35904	1.97266
11744865_a_at	magi2	membrane associated guanylate kinase, ww and pdz domain containing 2	9863	0.0147797	0.298274	0.401761	5.75949	1.04789
11755204_s_at	ctag2	cancer/testis antigen 2	30848	0.0191014	0.371117	0.477976	5.83847	0.900138
11731715_at	ackr2	atypical chemokine receptor 2	1238	-0.0090487	0.537966	0.637046	5.79681	-0.618922
11729850_s_at	mllt10	myeloid/lymphoid or mixed-lineage leukemia; translocated to, 10	8028	-0.0633991	0.0974312	0.158203	7.42218	-1.6798
11743628_at	irs1	insulin receptor substrate 1	3667	-0.275032	7.30732e-07	3.50675e-06	6.72384	-5.43986
11752867_a_at	pnpla6	patatin-like phospholipase domain containing 6	10908	0.0272067	0.0644289	0.11079	5.7708	1.87869
11742496_at	foxb2	forkhead box b2	442425	0.0473621	0.00246311	0.00607334	6.24294	3.14092
11723771_a_at	mastl	microtubule associated serine/threonine kinase-like	84930	-0.103722	0.00117865	0.00310713	6.68844	-3.38187
11759937_at	linc01547	long intergenic non-protein coding rna 1547	84536	0.00449092	0.760361	0.825428	6.47251	0.306193
11744343_a_at	znf664	zinc finger protein 664	144348	-0.304562	4.60173e-10	4.05389e-09	7.10544	-7.2313
11759685_x_at	iglv1-40	immunoglobulin lambda variable 1-40	28825	0.022746	0.167438	0.249776	5.83707	1.39488
11744833_at	tshz2	teashirt zinc finger homeobox 2	128553	-0.127057	2.26911e-06	1.00199e-05	6.40185	-5.15005
11761285_a_at	asrgl1	asparaginase like 1	80150	-0.00828878	0.574898	0.669873	5.89519	-0.563482
11719279_x_at	znf444	zinc finger protein 444	55311	-0.0373833	0.0440116	0.0796029	6.47453	-2.0508
11746232_a_at	kidins220	kinase d-interacting substrate 220kda	57498	-0.0438119	0.327031	0.432451	7.98334	-0.986986
11743374_a_at	fryl	fry like transcription coactivator	285527	-0.0481437	0.268728	0.36944	8.09395	-1.1148
11749508_a_at	pappa	pregnancy-associated plasma protein a, pappalysin 1	5069	-0.0405001	0.00153545	0.00395297	5.88293	-3.29665
11735281_a_at	btrc	beta-transducin repeat containing e3 ubiquitin protein ligase	8945	-0.0772676	0.000158572	0.000496938	6.09513	-3.99239
11719994_a_at	nlk	nemo-like kinase	51701	-0.0432146	0.00603277	0.0136604	5.96059	-2.83171
11741743_a_at	cacna1c	calcium channel, voltage-dependent, l type, alpha 1c subunit	775	-0.0165108	0.300191	0.403781	5.78129	-1.04371
11759030_a_at	msx2	msh homeobox 2	4488	0.0790532	0.00230723	0.00572531	7.38068	3.16274
11761589_x_at	hnrnpd	heterogeneous nuclear ribonucleoprotein d	3184	-0.198628	0.00716352	0.0159474	7.61877	-2.76997
11716998_a_at	rhbdd3	rhomboid domain containing 3	25807	0.00683261	0.679612	0.759643	6.04325	0.414716
11758464_s_at	nat16	n-acetyltransferase 16 (gcn5-related, putative)	375607	0.00136411	0.924924	0.948356	6.05234	0.0945716
11727044_a_at	tmem173	transmembrane protein 173	340061	0.167948	2.66985e-05	9.67731e-05	6.83241	4.49502
11754809_a_at	ubap2l	ubiquitin associated protein 2 like	9898	-0.00266766	0.873503	0.912045	6.99064	-0.159791
11731349_a_at	uevld	uev and lactate/malate dehyrogenase domains	55293	-0.0287868	0.154052	0.232825	6.4266	-1.44088
11727848_a_at	gna12	guanine nucleotide binding protein (g protein) alpha 12	2768	0.0419911	0.355068	0.462078	7.69877	0.930938
11756691_a_at	gbx2	gastrulation brain homeobox 2	2637	-0.00028886	0.984288	0.989538	5.85745	-0.0197633
11746504_a_at	ica1	islet cell autoantigen 1	3382	-0.138885	0.000675333	0.00187022	6.28559	-3.55733
11718801_a_at	c1orf216	chromosome 1 open reading frame 216	127703	-0.0166936	0.600747	0.69272	6.83173	-0.525703
11749922_x_at	tagln	transgelin	6876	0.231629	0.180781	0.266238	9.16397	1.35176
11745647_x_at	asb16	ankyrin repeat and socs box containing 16	92591	0.0126457	0.396133	0.503304	6.10205	0.853762
11726703_a_at	bcl10	b-cell cll/lymphoma 10	8915	-0.0405177	0.128539	0.200093	6.94473	-1.53797
11725026_a_at	sumf2	sulfatase modifying factor 2	25870	0.0707544	0.0109284	0.0232875	6.87848	2.6143
11722949_at	cdrt4	cmt1a duplicated region transcript 4 /// tvp23c-cdrt4 readthrough	284040	0.0760437	0.0379798	0.0699851	6.6021	2.11491
11759151_at	spc24	spc24, ndc80 kinetochore complex component	147841	-0.172957	4.78441e-11	5.08682e-10	5.89739	-7.76552
11732417_at	fam105a	family with sequence similarity 105, member a	54491	0.0317999	0.0452142	0.0814915	5.87315	2.03893
11761200_at	ptpn11	protein tyrosine phosphatase, non-receptor type 11	5781	0.0078844	0.565163	0.661135	5.72578	0.57792
11744541_a_at	ackr3	atypical chemokine receptor 3	57007	0.320379	8.83433e-05	0.000291269	7.2218	4.16081
11729480_a_at	guk1	guanylate kinase 1	2987	0.492675	8.37972e-18	3.80369e-16	9.40755	11.4896
11731626_a_at	ccdc186	coiled-coil domain containing 186	55088	-0.257659	2.92053e-06	1.26199e-05	7.07431	-5.08466
11749195_x_at	ddost	dolichyl-diphosphooligosaccharide--protein glycosyltransferase subunit (non-catalytic)	1650	-0.146543	0.00147757	0.00381548	8.71278	-3.30911
11717217_at	stk10	serine/threonine kinase 10	6793	0.119505	4.53734e-07	2.26619e-06	6.58524	5.56009
11726597_a_at	dut	deoxyuridine triphosphatase	1854	-0.0551002	0.021387	0.0422352	6.65936	-2.35366
11737879_s_at	galnt2	polypeptide n-acetylgalactosaminyltransferase 2	2590	-0.100908	0.00467378	0.0108377	7.73732	-2.92189
11723765_at	kctd7	potassium channel tetramerization domain containing 7	154881	-0.012984	0.647504	0.73328	6.45932	-0.459203
11752142_a_at	flna	filamin a, alpha	2316	0.508146	1.44162e-07	7.89138e-07	7.78063	5.84596
11724453_a_at	kcnj1	potassium channel, inwardly rectifying subfamily j, member 1	3758	0.0585067	0.000472637	0.00135243	5.90311	3.66715
11750900_a_at	pgr	progesterone receptor	5241	-0.00963248	0.519793	0.62078	5.60931	-0.646912
11746181_a_at	toe1	target of egr1, member 1 (nuclear)	114034	-0.0128778	0.468173	0.572898	6.15844	-0.729408
11730340_x_at	msx2	msh homeobox 2	4488	0.271066	2.09291e-06	9.29415e-06	6.65259	5.17093
11722581_a_at	prkrip1	loc100289561-prkrip1 readthrough /// prkr interacting protein 1 (il11 inducible)	79706	0.146388	5.32904e-07	2.62838e-06	7.26667	5.51961
11758661_s_at	cdkn2c	cyclin-dependent kinase inhibitor 2c (p18, inhibits cdk4)	1031	-0.521674	0.000251782	0.000757931	7.2585	-3.85655
11730065_at	tigd7	tigger transposable element derived 7	91151	-0.150242	4.39524e-11	4.71672e-10	6.06302	-7.7855
11756494_a_at	setd6	set domain containing 6	79918	0.105466	0.0272776	0.0523584	7.13343	2.25452
11751928_x_at	eif4g3	eukaryotic translation initiation factor 4 gamma, 3	8672	-0.232701	5.80432e-09	4.12924e-08	7.01318	-6.62753
11742197_a_at	nf2	neurofibromin 2 (merlin)	4771	0.000396193	0.978907	0.985653	6.03519	0.0265332
11731112_at	gnmt	glycine n-methyltransferase	27232	-0.0210907	0.193352	0.281852	6.06692	-1.31329
11749529_a_at	sympk	symplekin	8189	0.121535	1.00621e-09	8.31952e-09	6.53145	7.04577
11757002_a_at	chrdl2	chordin-like 2	25884	-0.0364069	0.0956443	0.155783	5.93148	-1.68901
11720168_at	sell	selectin l	6402	-0.0159569	0.487964	0.591303	5.94874	-0.697217
11762530_x_at	fermt1	fermitin family member 1	55612	0.0751557	0.00378971	0.00896139	6.15723	2.99468
11754024_a_at	slc25a11	solute carrier family 25 (mitochondrial carrier; oxoglutarate carrier), member 11	8402	0.0599699	0.170013	0.252999	7.25749	1.38636
11755380_a_at	wdr92	wd repeat domain 92	116143	0.0996204	0.000145007	0.000457533	7.21071	4.01838
11754828_a_at	btn2a2	butyrophilin, subfamily 2, member a2	10385	0.0619281	0.0427907	0.0776849	6.66173	2.06313
11729817_a_at	igf1	insulin-like growth factor 1 (somatomedin c)	3479	-0.897647	1.00124e-09	8.28954e-09	8.00159	-7.04695
11723337_a_at	pdgfc	platelet derived growth factor c	56034	-0.152802	3.80639e-06	1.61068e-05	6.53402	-5.01566
11740805_a_at	rpusd4	rna pseudouridylate synthase domain containing 4	84881	0.0214346	0.375165	0.482108	7.68286	0.892502
11762986_at	arl2bp	adp-ribosylation factor like gtpase 2 binding protein	23568	0.0235027	0.142911	0.218664	5.90634	1.4816
11736957_x_at	trim72	tripartite motif containing 72, e3 ubiquitin protein ligase	493829	-0.00471111	0.740121	0.808897	6.59366	-0.333005
11726017_a_at	fam222b	family with sequence similarity 222, member b	55731	0.16661	1.26177e-08	8.4208e-08	7.51462	6.44068
11751447_a_at	nxph1	neurexophilin 1	30010	-0.0032772	0.82339	0.873873	6.06185	-0.224022
11732880_at	tbx1	t-box 1	6899	0.0707233	0.00370176	0.00877063	6.34576	3.00277
11751059_x_at	pin1	peptidylprolyl cis/trans isomerase, nima-interacting 1	5300	0.217479	1.1112e-10	1.1002e-09	7.4957	7.567
11758936_at	hnrnpr	heterogeneous nuclear ribonucleoprotein r	10236	-0.146539	0.000751527	0.00206228	7.02346	-3.52405
11722383_a_at	mdm1	mdm1 nuclear protein	56890	-0.169473	1.85719e-05	6.92691e-05	6.50922	-4.59401
11718727_x_at	znf655	zinc finger protein 655	79027	0.173614	4.37926e-06	1.83221e-05	7.51852	4.97899
11722104_a_at	tpra1	transmembrane protein, adipocyte asscociated 1	131601	0.116505	4.4585e-06	1.86142e-05	6.76063	4.97429
11738029_a_at	serinc4	serine incorporator 4	619189	0.0561699	0.000292048	0.000868757	6.29173	3.81241
11734204_at	slc18a3	solute carrier family 18 (vesicular acetylcholine transporter), member 3	6572	-0.0208244	0.223944	0.318018	6.95038	-1.22691
11741653_a_at	abcg4	atp binding cassette subfamily g member 4	64137	-0.0015421	0.921197	0.945826	5.72005	-0.0992818
11750241_x_at	kng1	kininogen 1	3827	0.00641643	0.649709	0.735087	5.66863	0.456118
11752687_a_at	asb15	ankyrin repeat and socs box containing 15	142685	0.000803906	0.961769	0.973937	5.89827	0.048105
11753969_a_at	lilra4	leukocyte immunoglobulin-like receptor, subfamily a (with tm domain), member 4	23547	0.0189604	0.268581	0.369269	5.79357	1.11515
11751502_a_at	slc25a19	solute carrier family 25 (mitochondrial thiamine pyrophosphate carrier), member 19	60386	0.008134	0.714702	0.789027	6.09293	0.367025
11747412_a_at	atf7ip	activating transcription factor 7 interacting protein	55729	-0.169035	1.47719e-08	9.73868e-08	6.55701	-6.40262
11744268_a_at	gipc1	gipc pdz domain containing family, member 1	10755	0.159781	1.02525e-05	4.00958e-05	7.76189	4.75398
11746935_a_at	wars2	tryptophanyl trna synthetase 2, mitochondrial	10352	-0.150197	6.00153e-14	1.15507e-12	6.51632	-9.34022
11734659_a_at	fos	fbj murine osteosarcoma viral oncogene homolog	2353	-1.33418	5.88888e-07	2.87806e-06	10.0396	-5.49442
11762418_x_at	scand2p	scan domain containing 2 pseudogene	54581	0.00456085	0.814647	0.867151	6.02361	0.235315
11751234_a_at	slc26a4	solute carrier family 26 (anion exchanger), member 4	5172	-0.0504081	0.00392634	0.00925698	5.7197	-2.98247
11730071_a_at	cnga1	cyclic nucleotide gated channel alpha 1	1259	0.060626	0.00180902	0.00458978	5.89583	3.24314
11715300_s_at	ssx3	synovial sarcoma, x breakpoint 3	10214	-0.00441737	0.765592	0.82932	5.60238	-0.299302
11735819_a_at	c3orf20	chromosome 3 open reading frame 20	84077	0.00157409	0.912425	0.939828	5.82749	0.110377
11756065_x_at	apod	apolipoprotein d	347	1.44151	9.44072e-18	4.24626e-16	9.1083	11.46
11724692_a_at	capn13	calpain 13	92291	0.0285416	0.143851	0.219836	5.93732	1.47807
11750050_a_at	cast	calpastatin	831	-0.22563	2.15788e-09	1.67272e-08	8.61848	-6.8642
11748911_a_at	safb2	scaffold attachment factor b2	9667	0.0108629	0.533513	0.633033	6.4615	0.625734
11715286_x_at	c15orf40	chromosome 15 open reading frame 40	123207	0.0298147	0.106012	0.170067	6.13005	1.63739
11759865_x_at	znf609	zinc finger protein 609	23060	0.0682485	0.00475809	0.011014	6.27831	2.91563
11743437_a_at	exo5	exonuclease 5	64789	-0.0171299	0.410309	0.517138	6.19524	-0.828285
11728825_at	trnp1	tmf1-regulated nuclear protein 1	388610	-0.0338279	0.3789	0.486022	6.32691	-0.885505
11716609_a_at	crabp2	cellular retinoic acid binding protein 2	1382	-0.376673	0.000411023	0.0011911	7.93897	-3.70962
11716413_x_at	mt1e	metallothionein 1e	4493	0.127116	0.0648791	0.111455	7.98477	1.87545
11721248_s_at	gng2	guanine nucleotide binding protein (g protein), gamma 2	54331	-0.325705	4.36151e-05	0.000151945	8.54976	-4.35948
11719421_a_at	abcc1	atp binding cassette subfamily c member 1	4363	0.0391989	0.100101	0.161983	6.79378	1.66629
11730483_a_at	myb	v-myb avian myeloblastosis viral oncogene homolog	4602	-0.0106418	0.548856	0.646978	6.08822	-0.602382
11750737_x_at	smpd4	sphingomyelin phosphodiesterase 4, neutral membrane (neutral sphingomyelinase-3)	55627	0.0941191	4.72071e-08	2.83691e-07	6.42021	6.12038
11716387_s_at	baz1b	bromodomain adjacent to zinc finger domain 1b	9031	-0.164512	6.40057e-09	4.50861e-08	7.38908	-6.60406
11731605_s_at	hsd17b12	hydroxysteroid (17-beta) dehydrogenase 12	51144	-0.371027	2.57779e-08	1.62838e-07	9.07127	-6.26774
11740760_at	trpa1	transient receptor potential cation channel, subfamily a, member 1	8989	0.0343739	0.0199274	0.0396893	5.85974	2.38196
11752755_a_at	mtrf1	mitochondrial translational release factor 1	9617	-0.0600655	0.00281125	0.00684531	6.17094	-3.0965
11750040_a_at	anxa5	annexin a5	308	-0.199869	0.00206614	0.00518014	7.27004	-3.19937
11719258_at	ticam1	toll-like receptor adaptor molecule 1	148022	0.0897572	0.0124769	0.0261537	6.85764	2.56422
11759647_x_at	zc3h7a	zinc finger ccch-type containing 7a	29066	-0.212556	1.72313e-11	2.00137e-10	6.99576	-8.00581
11735118_at	vamp4	vesicle associated membrane protein 4	8674	-0.0910702	7.03875e-06	2.8372e-05	6.02236	-4.85401
11727178_x_at	mthfr	methylenetetrahydrofolate reductase (nad(p)h)	4524	0.101432	0.00567187	0.0129167	7.35043	2.85367
11738572_at	cldn17	claudin 17	26285	-0.0715207	0.00024691	0.000745029	6.06979	-3.86234
11725005_s_at	c8orf58	chromosome 8 open reading frame 58	541565	0.0453441	0.00547205	0.0125031	6.27715	2.86639
11763061_at	npsr1-as1	npsr1 antisense rna 1	404744	0.0167754	0.303274	0.407074	5.69886	1.03703
11731279_a_at	igfn1	immunoglobulin-like and fibronectin type iii domain containing 1	91156	-0.0420803	0.00774224	0.0171009	5.77946	-2.74176
11720869_a_at	smg6	smg6 nonsense mediated mrna decay factor	23293	0.123947	1.12088e-07	6.26835e-07	7.04178	5.90813
11723857_at	txndc16	thioredoxin domain containing 16	57544	-0.102373	2.40558e-06	1.05705e-05	6.11264	-5.13495
11730853_s_at	p4ha1	prolyl 4-hydroxylase, alpha polypeptide i	5033	-0.138941	0.000489418	0.00139689	7.46521	-3.6565
11749453_x_at	zfyve27	zinc finger, fyve domain containing 27	118813	0.0221282	0.193019	0.281439	6.11596	1.31428
11732295_at	znf566	zinc finger protein 566	84924	-0.0901575	0.000618469	0.0017269	6.91674	-3.58457
11739424_a_at	dpysl5	dihydropyrimidinase-like 5	56896	-0.0255432	0.0529216	0.0934025	5.73017	-1.96874
11734326_a_at	rere	arginine-glutamic acid dipeptide (re) repeats	473	0.0684423	9.22426e-05	0.000303093	6.42837	4.1485
11720921_s_at	acaa1	acetyl-coa acyltransferase 1	30	-0.0103371	0.852324	0.896356	7.70608	-0.186839
11732760_at	gapt	grb2-binding adaptor protein, transmembrane	202309	-0.000730917	0.966344	0.976927	5.99842	-0.0423444
11726266_a_at	idh3g	isocitrate dehydrogenase 3 (nad+) gamma	3421	0.163776	7.35528e-08	4.25698e-07	8.08495	6.01179
11745747_x_at	ahcyl1	adenosylhomocysteinase like 1	10768	-0.04743	0.0580648	0.10116	7.33757	-1.92663
11753577_a_at	azin2	antizyme inhibitor 2	113451	0.0148358	0.288894	0.391411	6.00457	1.06862
11724922_a_at	vps13b	vacuolar protein sorting 13 homolog b (yeast)	157680	-0.0171086	0.34224	0.448577	6.47038	-0.956208
11736737_at	rasa2	ras p21 protein activator 2	5922	0.0530324	0.00278844	0.00679612	6.15569	3.09925
11744273_a_at	slbp	stem-loop binding protein	7884	0.0164309	0.590699	0.683944	8.28084	0.540295
11757490_s_at	tspyl1	tspy-like 1	7259	0.269896	3.91669e-17	1.5376e-15	9.4514	11.1084
11742483_a_at	ccdc190	coiled-coil domain containing 190	339512	0.00833668	0.580564	0.674661	5.82506	0.555132
11733810_x_at	ube2j2	ubiquitin-conjugating enzyme e2, j2	118424	0.225602	8.15284e-14	1.52283e-12	7.82138	9.26759
11742270_x_at	tpte2	transmembrane phosphoinositide 3-phosphatase and tensin homolog 2	93492	-0.00144287	0.923966	0.947587	5.71274	-0.0957819
11756307_a_at	mtmr10	myotubularin related protein 10	54893	-0.00611663	0.705376	0.781574	6.04892	-0.379612
11736251_at	muc21	mucin 21, cell surface associated	394263	-0.0147706	0.310526	0.415022	5.78681	-1.02148
11751457_a_at	mat2a	methionine adenosyltransferase ii, alpha	4144	-0.0947102	0.0350807	0.065286	6.76761	-2.14894
11737916_a_at	nek11	nima-related kinase 11	79858	-0.0503579	0.0318039	0.0599057	6.32894	-2.19048
11731726_a_at	casp5	caspase 5	838	-0.00433263	0.765897	0.82957	5.62461	-0.2989
11733303_at	znf790	zinc finger protein 790	388536	-0.0592384	4.68205e-05	0.000162197	6.04571	-4.33972
11723474_a_at	lyplal1	lysophospholipase-like 1	127018	-0.180439	0.00012349	0.000394889	7.15574	-4.06483
11744551_a_at	chrna3	cholinergic receptor, nicotinic alpha 3	1136	0.0339701	0.0262338	0.0506206	5.74164	2.27061
11744817_x_at	kcne3	potassium channel, voltage gated subfamily e regulatory beta subunit 3	10008	0.0129795	0.419682	0.526118	5.94433	0.811733
11733313_s_at	pcdha1	protocadherin alpha 1 /// protocadherin alpha 10 /// protocadherin alpha 11 /// protocadherin alpha 12 /// protocadherin alpha 13 /// protocadherin alpha 2 /// protocadherin alpha 3 /// protocadherin alpha 4 /// protocadherin alpha 5 /// protocadherin alpha 6 /// protocadherin alpha 7 /// protocadherin alpha 8 /// protocadherin alpha 9 /// protocadherin alpha subfamily c, 1 /// protocadherin alph…	9752	0.0284314	0.259077	0.358316	5.94201	1.13777
11743709_at	naa15	n(alpha)-acetyltransferase 15, nata auxiliary subunit	80155	-0.0632068	0.0133039	0.0277027	6.53959	-2.53974
11720307_s_at	serp1	stress-associated endoplasmic reticulum protein 1	27230	-0.102403	0.000286398	0.000853286	8.38561	-3.81823
11759141_at	hip1	huntingtin interacting protein 1	3092	0.0245533	0.489241	0.592662	7.07458	0.695165
11717143_at	lancl1	lanc lantibiotic synthetase component c-like 1 (bacterial)	10314	0.253904	2.06657e-12	2.89942e-11	7.61764	8.50462
11758754_a_at	faf1	fas (tnfrsf6) associated factor 1	11124	0.0529592	0.00133499	0.00348043	5.94345	3.3419
11721554_a_at	colgalt1	collagen beta(1-o)galactosyltransferase 1	79709	-0.0850659	0.012422	0.0260549	7.99597	-2.5659
11717066_at	grem1	gremlin 1, dan family bmp antagonist	26585	0.125305	0.386201	0.493458	7.16681	0.871949
11723885_at	natd1	n-acetyltransferase domain containing 1	256302	0.176372	0.000284932	0.000849327	7.60773	3.81977
11724225_a_at	ggct	gamma-glutamylcyclotransferase	79017	-0.429809	9.18176e-07	4.33799e-06	8.78324	-5.38192
11719624_a_at	plekhm1	pleckstrin homology domain containing, family m (with run domain) member 1	9842	0.346367	5.94435e-17	2.24269e-15	7.75948	11.006
11751485_a_at	rad51d	rad51 paralog d	5892	0.0349851	0.0145101	0.0299179	6.09307	2.5064
11716972_s_at	nsf	n-ethylmaleimide-sensitive factor	4905	-0.00743049	0.800712	0.856523	7.71608	-0.253382
11736365_a_at	kiaa0586	kiaa0586	9786	-0.0468699	0.0220167	0.0433297	6.45983	-2.34198
11756921_a_at	trpc3	transient receptor potential cation channel, subfamily c, member 3	7222	-0.013055	0.385492	0.492789	5.755	-0.873258
11750371_x_at	ingx	inhibitor of growth family, x-linked, pseudogene	27160	-0.0290736	0.0639181	0.110023	5.9404	-1.88238
11724443_a_at	mef2b	myocyte enhancer factor 2b /// mef2bnb-mef2b readthrough	4207	0.000633486	0.96442	0.975675	5.99998	0.0447666
11717911_x_at	cxcl14	chemokine (c-x-c motif) ligand 14	9547	0.10639	2.54099e-07	1.32975e-06	8.60309	5.70521
11727488_s_at	haus6	haus augmin like complex subunit 6	54801	-0.0689373	0.00322555	0.00774151	6.36323	-3.0499
11727535_a_at	ccnf	cyclin f	899	-0.0331319	0.0895965	0.147268	6.03014	-1.72126
11722028_at	ube2g1	ubiquitin conjugating enzyme e2g 1	7326	-0.0776984	0.0558342	0.0977855	7.26671	-1.94449
11728602_a_at	cib2	calcium and integrin binding family member 2	10518	0.0530428	0.0821225	0.136588	6.45083	1.7637
11718770_a_at	selk	selenoprotein k	58515	0.173025	0.000106255	0.000344846	9.26076	4.10805
11724763_s_at	deptor	dep domain containing mtor-interacting protein	64798	-0.0966246	0.0606914	0.10518	7.28493	-1.90633
11716355_s_at	ndufa11	nadh dehydrogenase (ubiquinone) 1 alpha subcomplex, 11, 14.7kda	126328	0.0107456	0.753186	0.819608	9.05809	0.315672
11735635_a_at	lmntd1	lamin tail domain containing 1	160492	-0.0110226	0.46529	0.570151	5.98049	-0.73416
11729840_s_at	zcchc2	zinc finger, cchc domain containing 2	54877	0.281711	8.99475e-12	1.11026e-10	7.67753	8.15868
11724792_a_at	pgs1	phosphatidylglycerophosphate synthase 1	9489	-0.0115666	0.530246	0.63008	5.84302	-0.630751
11731138_a_at	mypn	myopalladin	84665	0.00758211	0.593006	0.685859	5.83795	0.536935
11757834_s_at	aff1	af4/fmr2 family, member 1	4299	0.224607	5.00005e-06	2.06846e-05	9.17485	4.94421
11752645_a_at	p4hb	prolyl 4-hydroxylase, beta polypeptide	5034	0.134615	0.00261205	0.00640541	9.12372	3.12124
11747510_at	hla-dqb1	major histocompatibility complex, class ii, dq beta 1	3119	0.0126357	0.510266	0.611992	6.10247	0.661792
11761436_x_at	ciapin1	cytokine induced apoptosis inhibitor 1	57019	-0.0130635	0.428581	0.534911	6.13838	-0.796222
11731359_a_at	fam19a4	family with sequence similarity 19 (chemokine (c-c motif)-like), member a4	151647	-0.0172477	0.211098	0.302966	5.75767	-1.26205
11734430_a_at	bpifc	bpi fold containing family c	254240	0.254996	5.01492e-05	0.000172638	6.88339	4.32055
11727149_at	ccdc87	coiled-coil domain containing 87	55231	0.0240142	0.112192	0.178646	5.86438	1.60855
11736409_a_at	nup62	nucleoporin 62kda	23636	-0.0366765	0.275286	0.376413	8.60072	-1.09953
11745498_a_at	irf3	interferon regulatory factor 3	3661	0.149013	3.21601e-08	1.99681e-07	7.14615	6.21396
11762364_at	akap9	a kinase (prka) anchor protein 9	10142	-0.0700452	0.000224171	0.000682433	5.73814	-3.89092
11741753_a_at	slc4a5	solute carrier family 4 (sodium bicarbonate cotransporter), member 5	57835	0.018251	0.198499	0.288171	6.21347	1.29808
11750573_x_at	jak3	janus kinase 3	3718	-0.0145685	0.399676	0.506762	6.03052	-0.847344
11749380_a_at	wdr74	wd repeat domain 74	54663	0.111973	0.000396451	0.00115205	6.84434	3.72056
11763914_a_at	snhg17	small nucleolar rna host gene 17	388796	-0.0194361	0.216721	0.309484	5.8692	-1.24648
11752787_a_at	tp73	tumor protein p73	7161	0.0419204	0.0124768	0.0261537	5.94138	2.56423
11721392_a_at	loxl3	lysyl oxidase-like 3	84695	-0.055771	0.00374583	0.00886569	6.38493	-2.9987
11744170_s_at	nat14	n-acetyltransferase 14 (gcn5-related, putative)	57106	-0.104309	7.36528e-06	2.95893e-05	6.28482	-4.842
11753285_a_at	setd3	set domain containing 3	84193	0.0327538	0.0296765	0.056376	6.40898	2.21951
11740004_at	spata5	spermatogenesis associated 5	166378	-0.00172844	0.934062	0.954867	6.33654	-0.0830319
11740818_s_at	tcp10	t-complex 10 /// t-complex 10-like 2	6953	0.000125783	0.9934	0.995421	5.80748	0.00830092
11763146_at	hsp90ab5p	heat shock protein 90kda alpha (cytosolic), class b member 5, pseudogene	442083	-0.0122003	0.414666	0.521325	5.96476	-0.820563
11718123_at	aimp1	aminoacyl trna synthetase complex-interacting multifunctional protein 1	9255	0.0478281	0.276694	0.378015	6.94264	1.09628
11728976_at	znf792	zinc finger protein 792	126375	0.015255	0.374165	0.481033	6.04811	0.894384
11763063_at	ttty8	testis-specific transcript, y-linked 8 (non-protein coding) /// testis-specific transcript, y-linked 8b (non-protein coding)	84673	-0.0353637	0.0274834	0.0527085	6.04486	-2.25141
11753589_x_at	---	---	---	-0.0179881	0.246568	0.344031	5.66549	-1.16845
11763909_x_at	snord8	small nucleolar rna, c/d box 8	319103	-0.00583013	0.719834	0.79306	6.33405	-0.360123
11748747_a_at	arhgap25	rho gtpase activating protein 25	9938	0.0896273	0.000900737	0.00243214	6.1146	3.46724
11735296_at	rp1	retinitis pigmentosa 1 (autosomal dominant)	6101	-0.0260696	0.0423009	0.076937	5.68483	-2.06817
11737798_a_at	procr	protein c receptor, endothelial	10544	-0.18684	0.00260706	0.00639478	7.23717	-3.12188
11721274_a_at	nr2c1	nuclear receptor subfamily 2, group c, member 1	7181	-0.293008	6.67458e-10	5.69216e-09	7.21245	-7.14319
11715388_s_at	cdkn1a	cyclin-dependent kinase inhibitor 1a (p21, cip1)	1026	0.088777	0.508097	0.609879	9.27012	0.665199
11738372_at	ca5a	carbonic anhydrase va, mitochondrial	763	0.0264916	0.0883898	0.145507	5.82333	1.72791
11730068_a_at	hgf	hepatocyte growth factor (hepapoietin a; scatter factor)	3082	0.0101685	0.459742	0.564881	5.83646	0.743354
11756442_a_at	ankzf1	ankyrin repeat and zinc finger domain containing 1	55139	0.177836	0.000218051	0.000665101	7.19967	3.89908
11734852_a_at	kiaa0226l	kiaa0226-like	80183	-0.0447102	0.220559	0.314095	6.28841	-1.23603
11752224_a_at	slfn5	schlafen family member 5	162394	-0.0129061	0.604224	0.695917	6.30446	-0.52068
11759495_at	bag4	bcl2-associated athanogene 4	9530	-0.269027	5.92965e-10	5.11425e-09	7.90857	-7.17124
11748030_x_at	stk25	serine/threonine kinase 25	10494	0.0250779	0.258871	0.358112	7.11793	1.13826
11729429_a_at	kif26a	kinesin family member 26a	26153	-0.285729	2.39616e-09	1.84039e-08	7.4302	-6.83921
11724899_a_at	tmem198	transmembrane protein 198	130612	-0.00413518	0.793114	0.850514	6.24141	-0.263267
11720165_a_at	asxl1	additional sex combs like transcriptional regulator 1	171023	0.0410546	0.0542725	0.0954354	6.89299	1.95735
11744271_a_at	ulk1	unc-51 like autophagy activating kinase 1	8408	0.300686	2.14353e-15	5.63988e-14	7.03378	10.1356
11749656_a_at	arhgap11a	rho gtpase activating protein 11a	9824	-0.202333	2.7917e-12	3.82762e-11	6.22788	-8.43385
11748685_a_at	nebl	nebulette	10529	-0.083933	0.000238045	0.000721276	6.26429	-3.87317
11734526_a_at	pcsk6	proprotein convertase subtilisin/kexin type 6	5046	-0.0267998	0.118272	0.186643	5.86458	-1.58139
11761520_x_at	znf587b	zinc finger protein 587b	100293516	-0.0785502	4.98538e-05	0.000171717	5.87738	-4.3222
11733062_a_at	gabra6	gamma-aminobutyric acid (gaba) a receptor, alpha 6	2559	-0.00588774	0.679134	0.759332	5.7831	-0.415371
11741641_a_at	zfx	zinc finger protein, x-linked	7543	-0.0643262	0.000304961	0.000904227	6.10624	-3.79948
11730481_a_at	gjb6	gap junction protein beta 6	10804	-0.285954	0.046815	0.0839599	9.85758	-2.02355
11756793_a_at	vnn2	vanin 2	8875	-0.0149118	0.668008	0.750034	5.83257	-0.430692
11719245_a_at	large	like-glycosyltransferase	9215	-0.0156159	0.695402	0.773252	6.97285	-0.393143
11758678_s_at	znf423	zinc finger protein 423	23090	-0.01075	0.864169	0.905165	6.90794	-0.171697
11726988_s_at	eif2ak1	eukaryotic translation initiation factor 2-alpha kinase 1	27102	0.0212059	0.357068	0.464032	8.78639	0.927052
11716411_x_at	rps4y1	ribosomal protein s4, y-linked 1	6192	-2.91065	9.16091e-13	1.38017e-11	7.17742	-8.69617
11720097_at	limd2	lim domain containing 2	80774	0.00721471	0.650323	0.735664	6.33386	0.45526
11757626_x_at	slc16a4	solute carrier family 16, member 4	9122	-0.0544509	0.12168	0.191118	6.31798	-1.56666
11723673_a_at	psen2	presenilin 2	5664	0.00834635	0.65514	0.739656	5.84693	0.448542
11727767_at	bnc2	basonuclin 2	54796	-0.0433242	0.018642	0.0373643	6.00342	-2.40846
11734775_x_at	sftpb	surfactant protein b	6439	-0.0431011	0.00862302	0.0188307	5.85798	-2.70233
11757258_at	prg1	p53-responsive gene 1	23574	0.00467034	0.739504	0.808381	5.85724	0.333825
11755756_a_at	nhsl1	nhs-like 1	57224	0.226819	7.59194e-07	3.63415e-06	7.54324	5.43018
11753377_a_at	il17re	interleukin 17 receptor e	132014	0.207698	4.09638e-17	1.59798e-15	6.31075	11.0974
11720990_a_at	med8	mediator complex subunit 8	112950	0.0619174	0.026617	0.0512759	7.29354	2.26463
11716616_a_at	reep5	receptor accessory protein 5	7905	0.174171	1.05091e-07	5.90512e-07	7.91944	5.92403
11755899_x_at	ankrd36	ankyrin repeat domain 36 /// ankyrin repeat domain 36b	57730	-0.0468671	0.210091	0.30179	6.74452	-1.26487
11738252_at	hrh2	histamine receptor h2	3274	0.0398591	0.00234263	0.00580585	6.14007	3.15766
11752779_x_at	bgn	biglycan	633	-0.354476	9.08442e-06	3.59072e-05	6.76053	-4.78625
11729408_a_at	cntnap4	contactin associated protein-like 4	85445	0.0206292	0.196131	0.285273	5.88155	1.30504
11742684_a_at	lamp2	lysosomal-associated membrane protein 2	3920	0.0577261	0.012837	0.0268379	6.42129	2.55339
11755646_a_at	siglec1	sialic acid binding ig-like lectin 1, sialoadhesin	6614	0.255951	1.01807e-05	3.98434e-05	6.73885	4.75586
11761633_a_at	slc37a3	solute carrier family 37, member 3	84255	-0.00252571	0.879104	0.916034	5.79334	-0.152659
11735979_at	or52n4	olfactory receptor, family 52, subfamily n, member 4 (gene/pseudogene)	390072	0.00559111	0.692407	0.770716	5.86641	0.39722
11724761_s_at	calm1	calmodulin 1 (phosphorylase kinase, delta) /// calmodulin 2 (phosphorylase kinase, delta)	801	-0.213536	1.62036e-08	1.06005e-07	9.99418	-6.38025
11744351_a_at	nlrp1	uncharacterized loc728392 /// nlr family, pyrin domain containing 1	22861	-0.0886125	0.0260305	0.0502794	7.76452	-2.2738
11748498_x_at	ankrd19p	ankyrin repeat domain 19, pseudogene	138649	-0.0208531	0.133454	0.206472	5.63491	-1.51816
11716574_at	kdm3a	lysine (k)-specific demethylase 3a	55818	0.369904	1.25027e-07	6.92295e-07	8.72666	5.88117
11743625_a_at	lgr4	leucine-rich repeat containing g protein-coupled receptor 4	55366	-0.0260735	0.104718	0.16831	5.8099	-1.6436
11720762_a_at	fbxo3	f-box protein 3	26273	0.209441	4.71892e-08	2.83618e-07	8.21868	6.12047
11750988_a_at	ilf3	interleukin enhancer binding factor 3	3609	-0.0579992	0.00435242	0.0101616	6.67443	-2.94675
11740829_at	syde2	synapse defective 1, rho gtpase, homolog 2 (c. elegans)	84144	-0.0951806	1.7111e-05	6.4252e-05	5.98413	-4.61622
11749654_x_at	bcar1	breast cancer anti-estrogen resistance 1	9564	-0.151073	1.67541e-08	1.09259e-07	6.70689	-6.37217
11755441_x_at	med15	mediator complex subunit 15	51586	0.180451	1.62598e-16	5.56099e-15	6.36196	10.7599
11724754_a_at	alg2	alg2, alpha-1,3/1,6-mannosyltransferase	85365	0.00883676	0.568	0.663605	6.13292	0.573699
11744364_s_at	inpp5d	inositol polyphosphate-5-phosphatase d	3635	0.107299	0.000882173	0.00238762	6.84351	3.4738
11741237_a_at	c4orf17	chromosome 4 open reading frame 17	84103	-0.00680242	0.634741	0.722372	5.81324	-0.477139
11727335_a_at	acmsd	aminocarboxymuconate semialdehyde decarboxylase	130013	-0.00720401	0.611174	0.702202	6.69249	-0.510679
11749466_s_at	gats	gats, stromal antigen 3 opposite strand /// gats protein-like 2	352954	0.0241522	0.164169	0.245679	7.05099	1.40585
11746226_at	gas6-as1	gas6 antisense rna 1	650669	0.0318204	0.0265061	0.0510782	5.81328	2.26635
11715770_x_at	set	set nuclear proto-oncogene	6418	-0.0575158	0.0492069	0.0877019	10.0691	-2.00139
11741751_a_at	nlrp14	nlr family, pyrin domain containing 14	338323	0.000977422	0.946424	0.963356	5.64034	0.0674379
11753982_a_at	psmd11	proteasome 26s subunit, non-atpase 11	5717	0.0828835	0.0305431	0.057811	9.30536	2.20747
11723768_a_at	snx24	sorting nexin 24	28966	0.295243	6.14907e-14	1.18163e-12	7.36393	9.33446
11762807_x_at	commd5	comm domain containing 5 /// zinc finger protein 250	28991	0.0882597	2.40963e-08	1.52979e-07	6.42481	6.28411
11759066_at	sp3	sp3 transcription factor	6670	-0.0150529	0.306216	0.410332	6.32736	-1.03069
11738005_at	nxnl1	nucleoredoxin-like 1	115861	-0.00858764	0.576952	0.671633	5.95743	-0.56045
11756165_s_at	gldc	glycine dehydrogenase (decarboxylating)	2731	-0.183605	0.299633	0.403242	6.36727	-1.04493
11740594_s_at	hist1h3e	histone cluster 1, h3e	8353	-0.00972142	0.498253	0.600974	5.89346	-0.680766
11720720_a_at	c22orf29	chromosome 22 open reading frame 29	79680	0.246533	5.06615e-14	9.96006e-13	6.67764	9.38042
11752194_a_at	tax1bp1	tax1 (human t-cell leukemia virus type i) binding protein 1	8887	-0.133195	0.0652466	0.112032	9.25272	-1.87282
11753257_a_at	cxcl12	chemokine (c-x-c motif) ligand 12	6387	0.930601	1.79141e-12	2.5408e-11	9.00421	8.53825
11746497_a_at	msi2	musashi rna binding protein 2	124540	-0.0201848	0.224466	0.318575	5.97967	-1.22552
11750269_at	linc00612	long intergenic non-protein coding rna 612	253128	0.00488041	0.739214	0.808192	5.93274	0.334211
11733301_at	gngt1	guanine nucleotide binding protein (g protein), gamma transducing activity polypeptide 1	2792	-0.00979538	0.518608	0.619619	5.64961	-0.648755
11739831_s_at	wac	ww domain containing adaptor with coiled-coil	51322	-0.0360777	0.290743	0.393463	9.02121	-1.06449
11744553_a_at	zfyve28	zinc finger, fyve domain containing 28	57732	0.104185	3.8028e-07	1.92811e-06	6.22625	5.60442
11732829_at	ccl16	chemokine (c-c motif) ligand 16	6360	-0.0543382	0.00317552	0.00763665	5.97936	-3.05522
11759143_at	taf9b	taf9b rna polymerase ii, tata box binding protein (tbp)-associated factor, 31kda	51616	-0.0158252	0.235004	0.330729	5.87058	-1.19782
11715412_a_at	epas1	endothelial pas domain protein 1	2034	0.0657483	0.00430537	0.0100608	6.32371	2.95053
11716160_at	lbh	limb bud and heart development	81606	0.0268518	0.353184	0.460087	6.5874	0.934612
11749580_a_at	pcdh18	protocadherin 18	54510	-0.245362	2.32638e-07	1.22615e-06	6.48622	-5.72719
11733479_a_at	supt20h	spt20 homolog, saga complex component	55578	-0.137161	0.000226332	0.000688658	7.48672	-3.88809
11729070_a_at	hs2st1	heparan sulfate 2-o-sulfotransferase 1	9653	-0.11432	3.22845e-08	2.00403e-07	6.11362	-6.21302
11748865_a_at	tmem139	transmembrane protein 139	135932	-0.0416759	0.253946	0.352546	6.11706	-1.15022
11721592_a_at	fancc	fanconi anemia complementation group c	2176	-0.0263152	0.0945261	0.154221	5.85391	-1.69484
11748657_a_at	dhx32	deah (asp-glu-ala-his) box polypeptide 32	55760	0.0963247	0.00823429	0.0180809	8.07095	2.71926
11725395_at	twistnb	twist neighbor	221830	0.156397	3.05954e-06	1.31688e-05	6.85884	5.07258
11732954_at	ccdc153	coiled-coil domain containing 153	283152	0.0373329	0.0190564	0.0381282	5.95127	2.39974
11762564_at	lrrd1	leucine-rich repeats and death domain containing 1	401387	-0.00828824	0.620202	0.709965	5.85011	-0.497764
11730684_a_at	ptprm	protein tyrosine phosphatase, receptor type, m	5797	0.0413205	0.405314	0.512332	8.39371	0.837201
11735126_at	n4bp3	nedd4 binding protein 3	23138	0.0336827	0.0269351	0.0517916	5.89963	2.25974
11754602_a_at	cyb5rl	cytochrome b5 reductase-like	606495	0.0520349	0.00109347	0.00290365	6.01433	3.40582
11763887_s_at	paqr3	progestin and adipoq receptor family member iii	152559	0.0459372	0.0129664	0.027081	5.91519	2.54956
11715997_a_at	ndufc1	nadh dehydrogenase (ubiquinone) 1, subcomplex unknown, 1, 6kda	4717	0.0392251	0.150496	0.228345	9.89607	1.45362
11759153_at	kcnab3	potassium channel, voltage gated subfamily a regulatory beta subunit 3	9196	-0.139831	1.27325e-07	7.03757e-07	6.23066	-5.87667
11728809_a_at	col8a1	collagen, type viii, alpha 1	1295	-0.0449873	0.734097	0.804324	6.59319	-0.34103
11732342_s_at	znf33a	zinc finger protein 33a /// zinc finger protein 33b	7581	-0.137968	2.03279e-08	1.30871e-07	6.08508	-6.32536
11744543_a_at	kdelr1	kdel (lys-asp-glu-leu) endoplasmic reticulum protein retention receptor 1	10945	0.075575	0.0455791	0.0820623	8.06775	2.03538
11746912_a_at	tnip3	tnfaip3 interacting protein 3	79931	-0.046036	0.0877394	0.144576	5.99134	-1.73153
11727078_s_at	nufip1	nuclear fragile x mental retardation protein interacting protein 1	26747	0.098906	0.0026264	0.00643709	8.2866	3.1194
11724228_at	rbms1	rna binding motif, single stranded interacting protein 1	5937	-0.152209	4.91632e-05	0.000169551	9.33492	-4.3261
11753247_a_at	mterf4	mitochondrial transcription termination factor 4	130916	0.0708495	0.000589164	0.00165274	6.50625	3.59956
11727538_at	nme5	nme/nm23 family member 5	8382	-0.0695834	0.00287129	0.00697602	5.96857	-3.08937
11735804_x_at	nat6	n-acetyltransferase 6 (gcn5-related)	24142	0.104887	6.37445e-07	3.0903e-06	6.18096	5.47441
11751075_a_at	tshr	thyroid stimulating hormone receptor	7253	-0.0549583	0.00166799	0.00426505	5.83727	-3.26969
11760305_at	loc100287576	uncharacterized loc100287576	100287576	-0.00407514	0.812523	0.86567	5.79353	-0.238064
11737876_at	vmac	vimentin-type intermediate filament associated coiled-coil protein	400673	0.0909761	8.32249e-05	0.000275571	6.30933	4.17779
11718284_x_at	eif4ebp1	eukaryotic translation initiation factor 4e binding protein 1	1978	-0.469352	5.54189e-13	8.72464e-12	7.4971	-8.81464
11763698_x_at	mbip	map3k12 binding inhibitory protein 1	51562	-0.0117633	0.790034	0.84815	7.96659	-0.267282
11741454_a_at	jakmip1	janus kinase and microtubule interacting protein 1	152789	0.0102495	0.488975	0.592369	5.81123	0.695593
11746183_a_at	rnf6	ring finger protein (c3h2c3 type) 6	6049	-0.0758784	0.0153073	0.03136	6.42499	-2.4857
11735567_at	mmp27	matrix metallopeptidase 27	64066	-0.363352	0.00050492	0.00143707	7.04159	-3.64696
11746304_a_at	nop14	nop14 nucleolar protein	8602	0.0371971	0.0582752	0.101487	6.32701	1.92497
11743995_a_at	syt5	synaptotagmin v	6861	-0.0199035	0.178515	0.263444	5.84371	-1.35891
11748647_a_at	ptprr	protein tyrosine phosphatase, receptor type, r	5801	0.0194303	0.119957	0.188855	5.7898	1.57407
11728398_x_at	mt1m	metallothionein 1m	4499	0.123832	0.229842	0.324703	7.14899	1.21127
11759217_at	wnt3	uncharacterized loc101929777 /// wingless-type mmtv integration site family, member 3	7473	0.159178	0.0472125	0.0845961	8.29055	2.0198
11728026_x_at	igll1	immunoglobulin lambda-like polypeptide 1	3543	-0.0495156	0.15266	0.231102	6.10594	-1.44584
11757726_x_at	nhp2	nhp2 ribonucleoprotein	55651	0.239093	7.67236e-09	5.33522e-08	9.50107	6.56052
11717937_at	smim3	small integral membrane protein 3	85027	-0.26219	0.000736319	0.00202381	6.64585	-3.53043
11763049_x_at	loc646813	deah (asp-glu-ala-his) box helicase 9 pseudogene	646813	-0.0024598	0.893512	0.926328	5.74476	-0.134347
11727667_at	dnah7	dynein, axonemal, heavy chain 7	56171	-0.00772194	0.599019	0.691195	5.88564	-0.528204
11723773_a_at	abhd12	abhydrolase domain containing 12	26090	0.245005	7.0776e-10	6.00472e-09	7.1598	7.12929
11754816_a_at	gas8	growth arrest-specific 8	2622	0.0736821	3.40116e-05	0.000120824	6.57125	4.42841
11719952_a_at	fkbp15	fk506 binding protein 15	23307	0.0404997	0.0247423	0.0480693	6.15668	2.2946
11760469_at	ugt1a1	udp glucuronosyltransferase 1 family, polypeptide a1 /// udp glucuronosyltransferase 1 family, polypeptide a10 /// udp glucuronosyltransferase 1 family, polypeptide a3 /// udp glucuronosyltransferase 1 family, polypeptide a6	54575	-0.0368756	0.0129042	0.0269625	5.76753	-2.5514
11755656_a_at	zdhhc5	zinc finger, dhhc-type containing 5	25921	0.329685	1.00231e-15	2.84324e-14	8.074	10.3187
11725598_a_at	sult1c2	sulfotransferase family 1c member 2	6819	-0.0294959	0.012442	0.0260895	5.71602	-2.56529
11753434_a_at	slc3a2	solute carrier family 3 (amino acid transporter heavy chain), member 2	6520	0.196172	4.86057e-07	2.41396e-06	7.14272	5.54278
11740944_at	mpl	mpl proto-oncogene, thrombopoietin receptor	4352	0.00776347	0.550969	0.648757	6.17499	0.599191
11737049_a_at	ribc1	rib43a domain with coiled-coils 1	158787	0.000537657	0.967504	0.977765	6.00072	0.0408839
11719287_a_at	pex11b	peroxisomal biogenesis factor 11 beta	8799	0.127683	4.25684e-09	3.103e-08	6.67869	6.70186
11737154_at	crygb	crystallin gamma b	1419	0.0302947	0.028104	0.0537442	5.7002	2.24216
11738242_at	tlx1nb	tlx1 neighbor	100038246	-0.0130771	0.291339	0.394077	5.92022	-1.06317
11721344_a_at	ctrc	chymotrypsin c (caldecrin)	11330	-0.0241534	0.143002	0.218775	6.02366	-1.48126
11721038_at	sufu	suppressor of fused homolog (drosophila)	51684	0.0276611	0.125136	0.195582	6.13456	1.55205
11741741_a_at	slc25a41	solute carrier family 25, member 41	284427	-0.00159492	0.921126	0.945799	5.76201	-0.0993716
11735283_a_at	kmt2e	lysine (k)-specific methyltransferase 2e	55904	0.228493	2.2721e-08	1.44918e-07	7.43983	6.29837
11718803_a_at	pdcd10	programmed cell death 10	11235	0.0176177	0.647739	0.733469	8.23806	0.458873
11756693_a_at	maged1	mage family member d1	9500	-0.401807	2.15787e-09	1.67272e-08	7.81599	-6.8642
11740128_a_at	znf623	zinc finger protein 623	9831	0.0187759	0.308467	0.412833	6.17248	1.02587
11755451_x_at	pqlc2	pq loop repeat containing 2	54896	0.030498	0.0873634	0.144063	6.09845	1.73363
11743160_a_at	hjurp	holliday junction recognition protein	55355	-0.304643	1.17736e-15	3.28874e-14	6.59536	-10.2799
11735115_a_at	cnot4	ccr4-not transcription complex subunit 4	4850	0.0820066	1.33543e-05	5.12643e-05	6.53429	4.68312
11763485_a_at	---	---	---	-0.0448908	0.010479	0.0224381	6.01699	-2.63004
11749329_a_at	arhgap9	rho gtpase activating protein 9	64333	0.0144215	0.407519	0.514449	5.87009	0.833256
11755580_a_at	cylc1	cylicin, basic protein of sperm head cytoskeleton 1	1538	-0.00552333	0.677238	0.757727	5.89744	-0.417975
11731618_a_at	sp3	sp3 transcription factor	6670	-0.418053	9.65214e-20	7.15736e-18	7.15078	-12.6171
11724654_a_at	zbtb47	zinc finger and btb domain containing 47	92999	0.113432	0.0122462	0.0257369	7.03473	2.57131
11718286_a_at	ubl3	ubiquitin-like 3	5412	-0.0351142	0.321211	0.42633	6.96886	-0.999013
11722381_a_at	txnl4b	thioredoxin-like 4b	54957	-0.0608189	0.0396096	0.0725955	6.25296	-2.09676
11734167_a_at	nt5c1b	5'-nucleotidase, cytosolic ib	93034	-0.0226045	0.113672	0.180618	5.66201	-1.60183
11740298_a_at	leprotl1	leptin receptor overlapping transcript-like 1	23484	0.175398	7.97449e-05	0.000264847	7.43596	4.18993
11725814_a_at	slc30a8	solute carrier family 30 (zinc transporter), member 8	169026	-0.0063229	0.720354	0.793456	5.82557	-0.359424
11715438_at	dap	death-associated protein	1611	0.197776	1.30068e-05	5.00277e-05	7.55091	4.69021
11741651_a_at	pot1	protection of telomeres 1	25913	-0.135477	2.91076e-12	3.97211e-11	5.96961	-8.42403
11728024_a_at	klk5	kallikrein related peptidase 5	25818	1.05159	5.96744e-16	1.79372e-14	9.54978	10.4441
11748913_a_at	b4galt4	udp-gal:betaglcnac beta 1,4- galactosyltransferase, polypeptide 4	8702	0.064949	0.0177922	0.0358472	6.38015	2.42688
11744408_x_at	golga8a	golgin a8 family, member a	23015	-0.353999	3.88835e-06	1.641e-05	7.03235	-5.0101
11723537_a_at	hmha1	histocompatibility (minor) ha-1	23526	0.232644	1.62865e-10	1.56059e-09	6.52519	7.47681
11749441_x_at	wdr41	wd repeat domain 41	55255	-0.182636	5.68459e-08	3.36578e-07	7.7537	-6.07494
11716802_a_at	setd5	set domain containing 5	55209	0.151425	2.44167e-06	1.07176e-05	7.09028	5.1311
11720777_x_at	poll	polymerase (dna directed), lambda	27343	0.0355267	0.0608306	0.105406	6.19839	1.90527
11746215_a_at	nap1l4	nucleosome assembly protein 1-like 4	4676	0.126414	3.33989e-07	1.71015e-06	7.94968	5.63693
11748757_a_at	cecr1	cat eye syndrome chromosome region, candidate 1	51816	0.0985507	1.54151e-05	5.84755e-05	6.33615	4.64444
11716714_x_at	arhgap17	rho gtpase activating protein 17	55114	0.123503	3.92869e-08	2.39919e-07	7.78932	6.1652
11722583_a_at	igfbp2	insulin like growth factor binding protein 2	3485	-0.712296	5.08069e-12	6.55875e-11	7.05561	-8.293
11763156_at	shbg	sex hormone-binding globulin	6462	-0.0275118	0.101599	0.164118	5.71546	-1.65884
11740109_a_at	heatr3	heat repeat containing 3	55027	-0.145796	1.44854e-06	6.61102e-06	6.23406	-5.26556
11762989_s_at	trav38-1	t cell receptor alpha variable 38-1 /// t cell receptor alpha variable 38-2/delta variable 8	28643	0.0158345	0.366175	0.472968	5.79336	0.909529
11752509_s_at	psap	prosaposin	5660	0.331651	3.20985e-09	2.40951e-08	11.277	6.76939
11742073_a_at	ensa	endosulfine alpha	2029	-0.0644167	0.00429016	0.0100272	6.28825	-2.95176
11717498_a_at	slc25a36	solute carrier family 25 (pyrimidine nucleotide carrier), member 36	55186	0.0182149	0.638766	0.725712	7.7073	0.471467
11758663_s_at	matr3	matrin 3	9782	-0.385301	2.15031e-10	2.01089e-09	10.4466	-7.41121
11748231_a_at	unc13b	unc-13 homolog b (c. elegans)	10497	0.153976	7.75401e-14	1.45549e-12	6.34941	9.27948
11746519_x_at	noc2l	noc2-like nucleolar associated transcriptional repressor	26155	0.143778	1.97168e-09	1.53901e-08	6.36248	6.88571
11757359_x_at	tma7	translation machinery associated 7 homolog	51372	-0.0115682	0.696882	0.774482	10.6086	-0.391131
11760453_x_at	cfhr3	complement factor h-related 3	10878	-0.0377425	0.033559	0.0627997	5.69219	-2.16779
11758206_s_at	wasf2	was protein family, member 2	10163	0.0326562	0.0317183	0.0597605	6.17044	2.19161
11749646_a_at	ccdc129	coiled-coil domain containing 129	223075	0.0413513	0.00531624	0.0121815	5.97881	2.87661
11732298_a_at	kiaa1715	kiaa1715	80856	-0.0937805	6.57169e-07	3.1778e-06	6.45826	-5.46671
11753890_a_at	kat7	k(lysine) acetyltransferase 7	11143	0.175684	3.04378e-11	3.36663e-10	7.21807	7.87197
11715500_s_at	tardbp	tar dna binding protein	23435	-0.132051	0.00160975	0.0041281	9.13472	-3.28128
11753631_a_at	atf3	activating transcription factor 3	467	-0.421932	0.0098104	0.0211533	6.41399	-2.65463
11757138_x_at	eif4a2	eukaryotic translation initiation factor 4a2 /// small nucleolar rna, h/aca box 4	1974	-0.132581	2.44049e-08	1.54818e-07	5.8533	-6.28103
11755515_s_at	ddi2	dna-damage inducible 1 homolog 2 /// regulatory solute carrier protein, family 1, member 1	6248	-0.0574238	0.00102683	0.00274173	5.94947	-3.42581
11751302_a_at	twf1	twinfilin actin binding protein 1	5756	-0.182799	5.58982e-07	2.74718e-06	6.54119	-5.50757
11756452_a_at	siglec17p	sialic acid binding ig-like lectin 17, pseudogene	284367	0.145055	1.23585e-05	4.77272e-05	6.45051	4.70394
11760214_at	cdk11a	cyclin-dependent kinase 11a	728642	0.0201525	0.339714	0.445951	6.00008	0.961256
11751274_a_at	olfml1	olfactomedin like 1	283298	0.130914	0.00705933	0.0157446	6.62993	2.77527
11729495_at	fam133a	family with sequence similarity 133, member a	286499	0.0179063	0.270142	0.370959	5.82759	1.11149
11759429_a_at	klf7	kruppel-like factor 7 (ubiquitous)	8609	0.0349486	0.279591	0.381128	6.49565	1.08963
11737102_at	rfx6	regulatory factor x, 6	222546	-0.0283693	0.10305	0.166027	5.76166	-1.6517
11751012_a_at	ripk3	receptor-interacting serine-threonine kinase 3	11035	0.126152	7.28121e-09	5.08326e-08	6.32719	6.57309
11726442_a_at	ybx2	y box binding protein 2	51087	-0.0991088	4.16483e-05	0.000145597	6.42771	-4.37231
11756601_a_at	fam8a1	family with sequence similarity 8, member a1	51439	-0.173387	1.45962e-11	1.72534e-10	6.33312	-8.04484
11746594_a_at	mcm2	minichromosome maintenance complex component 2	4171	-0.0667606	0.00855426	0.0186913	6.30017	-2.70528
11750165_a_at	farsb	phenylalanyl-trna synthetase beta subunit	10056	0.0880703	0.0140798	0.0291318	7.87602	2.51799
11726720_s_at	mpg	n-methylpurine dna glycosylase	4350	0.0644616	0.0260188	0.0502586	7.68155	2.27399
11742150_at	or2b3	olfactory receptor, family 2, subfamily b, member 3	442184	0.00687317	0.600377	0.692406	5.72014	0.526238
11728960_a_at	krt80	keratin 80, type ii	144501	0.72418	3.22508e-26	1.57697e-23	8.0487	16.7228
11716908_a_at	rnaset2	ribonuclease t2	8635	0.361907	1.22189e-09	9.91362e-09	8.14158	6.99962
11761771_a_at	aldh1l1	aldehyde dehydrogenase 1 family, member l1	10840	0.0177747	0.279506	0.381033	6.08101	1.08983
11754899_a_at	cep89	centrosomal protein 89kda	84902	0.00980951	0.539367	0.638276	6.04611	0.616785
11762610_at	yif1b	yip1 interacting factor homolog b (s. cerevisiae)	90522	0.00406293	0.778554	0.839379	5.96814	0.282284
11749598_a_at	il18rap	interleukin 18 receptor accessory protein	8807	0.0194116	0.195663	0.284721	6.75901	1.30642
11723285_a_at	itgbl1	integrin beta like 1	9358	-0.115623	0.242809	0.339796	7.66298	-1.17789
11735526_x_at	c3orf35	chromosome 3 open reading frame 35	339883	0.0376712	0.0653135	0.112131	5.88634	1.87235
11734572_at	hist1h1e	histone cluster 1, h1e	3008	0.025429	0.0881031	0.145103	5.80278	1.7295
11756406_x_at	adm	adrenomedullin	133	0.260095	0.0238838	0.0465686	8.0765	2.309
11741547_a_at	nedd4l	neural precursor cell expressed, developmentally down-regulated 4-like, e3 ubiquitin protein ligase	23327	-0.0177417	0.396963	0.504177	6.20732	-0.852256
11758976_at	kif5a	kinesin family member 5a	3798	-0.00513308	0.715963	0.790082	5.94973	-0.365327
11728067_at	ptgdr2	prostaglandin d2 receptor 2	11251	0.0145518	0.453023	0.558479	6.23152	0.754573
11742416_s_at	usp24	ubiquitin specific peptidase 24	23358	0.0505132	0.273596	0.374661	8.18313	1.10344
11762467_at	asb11	ankyrin repeat and socs box containing 11, e3 ubiquitin protein ligase	140456	0.0486283	0.00317512	0.00763605	5.86362	3.05526
AFFX-ThrX-M_at	---	---	---	0.00957953	0.418789	0.52531	5.76544	0.8133
11719312_a_at	map2k5	mitogen-activated protein kinase kinase 5	5607	0.0935408	8.81034e-06	3.49203e-05	6.80296	4.79441
11746016_x_at	msto1	misato 1, mitochondrial distribution and morphology regulator /// misato family member 2, pseudogene	55154	0.0246268	0.126409	0.197278	6.05528	1.54675
11753673_a_at	pla2g2d	phospholipase a2, group iid	26279	-0.0194781	0.113233	0.180037	5.89331	-1.60382
11747047_a_at	map3k7cl	map3k7 c-terminal like	56911	-0.0322041	0.428634	0.53495	6.66925	-0.796129
11726507_a_at	cdkn2b	cyclin-dependent kinase inhibitor 2b (p15, inhibits cdk4)	1030	0.00718421	0.710204	0.785359	5.86076	0.373088
11738894_a_at	gpr35	calpain 10 /// g protein-coupled receptor 35	2859	0.0130922	0.338828	0.444966	5.76909	0.963033
11738098_a_at	mybphl	myosin binding protein h-like	343263	0.0239533	0.107092	0.171583	5.90244	1.63226
11723377_a_at	myzap	myocardial zonula adherens protein	100820829	0.0151374	0.863625	0.904773	7.32396	0.172391
11727258_at	dhrs7c	dehydrogenase/reductase (sdr family) member 7c	201140	0.0142782	0.350511	0.457196	5.91154	0.939846
11759382_at	grk7	g protein-coupled receptor kinase 7	131890	0.0330609	0.0312475	0.0589682	5.89771	2.1979
11750990_a_at	rxfp1	relaxin/insulin-like family peptide receptor 1	59350	0.00293468	0.836235	0.883537	5.78962	0.207479
11745271_x_at	optn	optineurin	10133	0.35501	3.53219e-10	3.16302e-09	8.69997	7.29391
11718907_x_at	adck2	aarf domain containing kinase 2	90956	0.115061	5.32141e-05	0.000182136	7.11905	4.30396
11730150_at	enpp7	ectonucleotide pyrophosphatase/phosphodiesterase 7	339221	0.00246055	0.873869	0.912273	5.95132	0.159325
11727421_a_at	canx	calnexin	821	-0.0611955	0.0883555	0.145465	8.73957	-1.7281
11716522_x_at	c10orf10	chromosome 10 open reading frame 10	11067	-0.148266	0.133635	0.206695	6.86957	-1.51744
11726793_a_at	itgb4	integrin beta 4	3691	0.270444	8.92374e-15	2.04505e-13	6.68839	9.79382
11761765_at	hoxa2	homeobox a2	3199	0.018701	0.259543	0.358831	5.79753	1.13664
11725308_a_at	calu	calumenin	813	-0.493894	7.27834e-11	7.4733e-10	7.31496	-7.66672
11742031_a_at	ppip5k1	diphosphoinositol pentakisphosphate kinase 1	9677	0.150183	4.49808e-10	3.96825e-09	6.56144	7.2367
11722748_at	hook3	hook microtubule-tethering protein 3	84376	0.0619222	0.0182366	0.0366364	8.34208	2.41715
11735761_at	naa11	n(alpha)-acetyltransferase 11, nata catalytic subunit	84779	-0.0326586	0.0178845	0.0360169	5.83044	-2.42485
11746352_a_at	slmap	sarcolemma associated protein	7871	-0.0775688	0.0388031	0.071308	6.14922	-2.10566
11722196_x_at	nmt1	n-myristoyltransferase 1	4836	0.0232691	0.316312	0.421198	6.57741	1.00925
11757512_a_at	adi1	acireductone dioxygenase 1	55256	0.0337452	0.402384	0.509346	7.71324	0.842461
11748273_a_at	raf1	raf-1 proto-oncogene, serine/threonine kinase	5894	0.158152	1.75302e-10	1.66714e-09	7.34815	7.45945
11728678_s_at	hnrnpd	heterogeneous nuclear ribonucleoprotein d	3184	-0.0889865	0.00489421	0.0112952	8.36998	-2.90574
11741402_a_at	c21orf33	chromosome 21 open reading frame 33 /// es1 protein homolog, mitochondrial	8209	-0.0799885	0.0968701	0.157426	6.83055	-1.68267
11740042_at	mtfmt	mitochondrial methionyl-trna formyltransferase	123263	-0.00126136	0.929959	0.951992	5.78622	-0.0882114
11750762_a_at	dhx40	deah (asp-glu-ala-his) box polypeptide 40	79665	-0.129363	2.32413e-07	1.22511e-06	7.33331	-5.72744
11744169_a_at	mybl2	v-myb avian myeloblastosis viral oncogene homolog-like 2	4605	-0.0945515	8.23313e-06	3.28063e-05	6.6124	-4.81243
11722658_at	cxcl17	chemokine (c-x-c motif) ligand 17	284340	-0.0731743	0.000501533	0.00142841	5.98967	-3.64902
11740895_a_at	mir22hg	mir22 host gene	84981	-0.0792726	0.404286	0.511257	7.83824	-0.839043
11738518_a_at	kcnh1	potassium channel, voltage gated eag related subfamily h, member 1	3756	-0.00300007	0.809723	0.863432	5.87001	-0.24169
11761120_at	tarbp2	tar (hiv-1) rna binding protein 2	6895	0.00229608	0.885461	0.920541	6.14089	0.144573
11719858_a_at	arid1a	at rich interactive domain 1a (swi-like)	8289	-0.103603	9.03843e-06	3.57498e-05	8.40893	-4.7876
11755602_x_at	eno3	enolase 3 (beta, muscle)	2027	-0.00165312	0.916415	0.942544	6.18474	-0.105328
11751276_x_at	calcoco2	calcium binding and coiled-coil domain 2	10241	0.0799849	0.0139771	0.0289373	7.30406	2.52081
11716058_a_at	eftud2	elongation factor tu gtp binding domain containing 2	9343	0.154965	2.0765e-07	1.10151e-06	7.85647	5.75546
11748551_a_at	adam3a	adam metallopeptidase domain 3a (pseudogene)	1587	-0.0208921	0.187146	0.274246	5.7336	-1.33204
11756404_a_at	txnl4a	thioredoxin-like 4a	10907	-0.121177	2.26339e-05	8.30768e-05	9.3869	-4.54019
11751354_a_at	pudp	pseudouridine 5'-phosphatase	8226	0.0323309	0.161458	0.242312	6.4209	1.41507
11716861_s_at	tmem184b	transmembrane protein 184b	25829	-0.190261	1.8819e-08	1.21872e-07	8.30125	-6.34404
11762043_a_at	top1mt	topoisomerase (dna) i, mitochondrial	116447	-0.0131828	0.481383	0.585095	6.22515	-0.707839
11728443_a_at	taok1	tao kinase 1	57551	-0.106315	3.78103e-07	1.91793e-06	6.38284	-5.60586
11757063_s_at	cdc26	cell division cycle 26 /// fk506 binding protein 15	23307	0.13145	2.49238e-05	9.08134e-05	7.5092	4.51386
11716929_a_at	dgcr2	digeorge syndrome critical region gene 2	9993	0.0513129	0.000368528	0.00107738	5.8663	3.74262
11762166_a_at	atat1	alpha tubulin acetyltransferase 1	79969	0.0541783	0.00214073	0.00534869	5.90589	3.18762
11742107_a_at	ppt1	palmitoyl-protein thioesterase 1	5538	0.179414	5.3687e-06	2.20967e-05	8.2681	4.9255
11718449_a_at	agbl5	atp/gtp binding protein-like 5	60509	0.225751	8.06168e-18	3.67282e-16	6.50635	11.4992
11723113_a_at	cenpc	centromere protein c	1060	-0.0550751	0.0280349	0.0536287	6.16557	-2.24318
11754441_a_at	agap3	arfgap with gtpase domain, ankyrin repeat and ph domain 3	116988	0.112932	6.79757e-06	2.74988e-05	7.33925	4.86324
11736851_a_at	tmem107	transmembrane protein 107	84314	-0.000512525	0.976731	0.984297	6.01276	-0.0292711
11725329_a_at	usp9x	ubiquitin specific peptidase 9, x-linked	8239	0.0212788	0.286708	0.3891	9.15715	1.07351
11756870_a_at	myo3a	myosin iiia	53904	0.00989366	0.500808	0.603374	6.07932	0.67671
11719535_a_at	ap3m2	adaptor-related protein complex 3, mu 2 subunit	10947	-0.0279639	0.299965	0.403565	6.67144	-1.0442
11751592_a_at	wdr3	wd repeat domain 3	10885	-0.123196	1.03135e-11	1.25733e-10	6.0149	-8.12651
11730107_a_at	plcb1	phospholipase c, beta 1 (phosphoinositide-specific)	23236	-0.0382083	0.0111571	0.0237043	5.83239	-2.60651
11739051_a_at	slco2b1	solute carrier organic anion transporter family, member 2b1	11309	0.0171551	0.562719	0.659073	6.14005	0.581563
11733386_a_at	tmem182	transmembrane protein 182	130827	-0.0214434	0.186167	0.272982	5.93792	-1.33504
11727624_a_at	ascc1	activating signal cointegrator 1 complex subunit 1	51008	-0.0234575	0.365281	0.472072	6.84265	-0.911238
11746272_a_at	dus4l	dihydrouridine synthase 4-like	11062	0.0797036	9.60674e-05	0.000314436	6.33598	4.1369
11715390_s_at	fkbp1a	fk506 binding protein 1a	2280	-0.18977	1.63242e-06	7.39214e-06	7.97404	-5.2349
11726923_a_at	asb6	ankyrin repeat and socs box containing 6	140459	0.116471	8.48584e-06	3.37371e-05	8.56815	4.80439
11743334_a_at	mrpl35	mitochondrial ribosomal protein l35	51318	-0.183637	3.03742e-09	2.29052e-08	6.95752	-6.78259
11724602_a_at	erap1	endoplasmic reticulum aminopeptidase 1	51752	-0.0725787	0.0117228	0.0247596	6.66109	-2.58786
11751563_s_at	glyctk	glycerate kinase	132158	-0.0474601	0.0119168	0.0251163	6.02463	-2.58165
11748353_a_at	tmcc2	transmembrane and coiled-coil domain family 2	9911	-0.004222	0.774905	0.836708	5.85124	-0.287067
11749702_x_at	wdr81	wd repeat domain 81	124997	0.016351	0.333126	0.438971	6.36786	0.974541
11749018_a_at	ccdc120	coiled-coil domain containing 120	90060	0.0943433	6.34146e-08	3.72079e-07	6.41116	6.04816
11759977_at	loc399886	uncharacterized loc399886	399886	0.0197492	0.216148	0.308884	5.73188	1.24805
11715521_a_at	mlec	malectin	9761	-0.46466	4.50895e-18	2.17673e-16	7.16039	-11.6439
11737780_a_at	b3galnt1	beta-1,3-n-acetylgalactosaminyltransferase 1 (globoside blood group)	8706	-0.36227	8.63734e-15	1.9905e-13	7.23678	-9.80161
11723982_a_at	arhgap28	rho gtpase activating protein 28	79822	-0.0641516	6.09981e-05	0.000206743	5.77926	-4.26564
11739240_x_at	snapc3	small nuclear rna activating complex polypeptide 3	6619	-0.199776	8.45589e-10	7.09314e-09	7.06786	-7.08707
11734294_at	kcnj11	potassium channel, inwardly rectifying subfamily j, member 11	3767	0.0588028	0.00212006	0.00530133	5.87975	3.19084
11760015_at	celp	carboxyl ester lipase pseudogene	1057	-0.0135068	0.408154	0.515065	5.9751	-0.832124
AFFX-TrpnX-M_at	---	---	---	0.000869818	0.939334	0.958352	5.70859	0.0763788
11726866_at	foxo4	forkhead box o4	4303	0.0813593	1.90685e-07	1.01862e-06	6.64567	5.77664
11722194_a_at	ndufs8	nadh dehydrogenase (ubiquinone) fe-s protein 8, 23kda (nadh-coenzyme q reductase)	4728	0.00702229	0.853527	0.897258	8.69877	0.1853
11740468_x_at	magix	magi family member, x-linked	79917	-0.0469675	0.00653489	0.0146743	5.8753	-2.80308
11727378_at	tbc1d15	tbc1 domain family, member 15	64786	-0.132246	0.000308391	0.000913739	7.58681	-3.79613
11750442_s_at	lmnb1	lamin b1 /// pdx1 c-terminal inhibiting factor 1	4001	-0.242871	3.27889e-11	3.61051e-10	6.14628	-7.85446
11739064_s_at	gng12	guanine nucleotide binding protein (g protein), gamma 12	55970	0.241455	5.30135e-09	3.79867e-08	9.67297	6.64927
11738430_a_at	2020-12-01	deleted in esophageal cancer 1	50514	0.0118182	0.36098	0.467909	5.77295	0.919491
11761162_at	pcsk6	uncharacterized loc100507472 /// proprotein convertase subtilisin/kexin type 6	5046	0.0123767	0.431358	0.537603	5.84664	0.79142
11729143_at	kdm5c	lysine (k)-specific demethylase 5c	8242	0.356978	1.70036e-15	4.58374e-14	7.85395	10.1913
11732895_a_at	slc7a13	solute carrier family 7 (anionic amino acid transporter), member 13	157724	-0.00258227	0.866771	0.907048	5.70274	-0.168376
11758118_s_at	yars	tyrosyl-trna synthetase	8565	-0.0461492	0.0494028	0.0880065	7.05188	-1.99962
11732473_x_at	cidec	cell death-inducing dffa-like effector c	63924	-0.557394	0.0109596	0.0233399	6.97936	-2.61323
11748343_a_at	ift22	intraflagellar transport 22	64792	0.0048552	0.808495	0.862439	6.6365	0.243281
11752119_x_at	slc17a5	solute carrier family 17 (acidic sugar transporter), member 5	26503	0.0429955	0.191257	0.279268	6.75042	1.31957
11760024_x_at	vps29	vps29 retromer complex component	51699	0.184384	4.23274e-10	3.74889e-09	6.61114	7.25109
11726786_at	nkapl	nfkb activating protein-like	222698	-0.119925	1.08857e-07	6.09941e-07	6.22208	-5.91534
11729207_s_at	ptpn11	protein tyrosine phosphatase, non-receptor type 11	5781	-0.0644358	0.000195552	0.000601865	6.09045	-3.93112
11743929_at	uhrf1bp1l	uhrf1 binding protein 1-like	23074	0.0118028	0.661918	0.745111	6.96413	0.439122
11736841_a_at	klrap1	killer cell lectin-like receptor subfamily a pseudogene 1	10748	-0.081559	4.84479e-06	2.00827e-05	5.96083	-4.95249
11732280_a_at	foxp1	forkhead box p1	27086	0.054368	0.155404	0.234524	7.13336	1.4361
11725744_x_at	sorbs1	sorbin and sh3 domain containing 1	10580	-0.135235	0.430304	0.536548	9.00033	-0.793241
11754451_a_at	son	son dna binding protein	6651	-0.0597469	0.0521712	0.0922197	9.10839	-1.97518
11753084_a_at	slc22a16	solute carrier family 22 (organic cation/carnitine transporter), member 16	85413	-0.0127071	0.398036	0.505254	6.02911	-0.85031
11718459_a_at	slc39a11	solute carrier family 39, member 11	201266	-0.0658354	0.0103613	0.0222142	6.30162	-2.63426
11729153_at	ceacam6	carcinoembryonic antigen-related cell adhesion molecule 6 (non-specific cross reacting antigen)	4680	-0.0112608	0.789759	0.847966	6.45186	-0.267641
11716699_a_at	cmas	cytidine monophosphate n-acetylneuraminic acid synthetase	55907	0.0844089	0.00522192	0.0119837	7.84533	2.88293
11723247_a_at	sfrp1	secreted frizzled-related protein 1	6422	-0.495547	2.7055e-06	1.17773e-05	7.38404	-5.10451
11717480_a_at	fkbp10	fk506 binding protein 10	60681	-0.883474	3.12241e-13	5.17982e-12	7.73333	-8.95001
11757078_s_at	slc9b1	putative protein nhedc1-like 2 /// solute carrier family 9, subfamily b (nha1, cation proton antiporter 1), member 1	150159	0.0414055	0.0127109	0.0265958	6.06863	2.55715
11731178_a_at	fam189a2	family with sequence similarity 189, member a2	9413	0.0644968	0.138219	0.21269	6.95913	1.49949
11732052_at	zscan2	zinc finger and scan domain containing 2	54993	-0.00562087	0.710151	0.785323	5.98884	-0.37316
11756701_a_at	itgb7	integrin beta 7	3695	0.0325057	0.0498869	0.0887377	5.93532	1.99526
11722099_at	rictor	rptor independent companion of mtor, complex 2	253260	0.103918	0.0286989	0.0547272	7.53365	2.23346
11759271_x_at	ifna5	interferon, alpha 5	3442	-0.0118455	0.464081	0.56898	5.7196	-0.736159
11761671_a_at	etv7	ets variant 7	51513	0.24504	6.33121e-10	5.42271e-09	6.67137	7.15571
11743058_at	rho	rhodopsin	6010	-0.00125927	0.935972	0.956047	5.79788	-0.0806218
11721075_a_at	mtch2	mitochondrial carrier 2	23788	-0.0238568	0.606258	0.69769	8.56917	-0.517747
11761857_at	adam33	adam metallopeptidase domain 33	80332	0.0595124	0.0179723	0.0361672	5.93193	2.42292
11735219_at	col10a1	collagen, type x, alpha 1	1300	-0.0211337	0.259064	0.358316	5.83381	-1.1378
11757400_s_at	ddx42	dead (asp-glu-ala-asp) box helicase 42	11325	0.0995844	0.000598295	0.00167578	7.60785	3.59482
11727575_a_at	tmem237	transmembrane protein 237	65062	-0.128688	0.00050767	0.0014439	7.17455	-3.6453
11761665_at	linc00311	long intergenic non-protein coding rna 311	197196	-0.0179805	0.214279	0.306745	5.76945	-1.2532
11719159_at	raph1	ras association (ralgds/af-6) and pleckstrin homology domains 1	65059	-0.0617674	0.00050933	0.00144795	5.98821	-3.6443
11715877_s_at	cdk2ap1	cyclin-dependent kinase 2 associated protein 1	8099	-0.277206	2.06735e-07	1.09724e-06	10.2817	-5.75656
11747085_a_at	dync1li2	dynein, cytoplasmic 1, light intermediate chain 2	1783	-0.136383	8.42993e-05	0.000278904	8.12537	-4.17415
11754744_a_at	wdr88	wd repeat domain 88	126248	-0.0285465	0.0479415	0.0857188	5.73843	-2.013
11744064_at	muc5b	mucin 5b, oligomeric mucus/gel-forming	727897	-0.0320385	0.0546569	0.0960019	5.83838	-1.95416
11735661_at	pla2g2f	phospholipase a2, group iif	64600	0.0555081	0.0363571	0.0673717	6.05682	2.13367
11750331_x_at	ints7	integrator complex subunit 7	25896	-0.155658	4.52356e-08	2.73006e-07	6.79909	-6.1308
11716781_s_at	tbl1xr1	transducin (beta)-like 1 x-linked receptor 1	79718	0.0739339	0.0331498	0.0621239	9.50444	2.17298
11745543_x_at	ajuba	ajuba lim protein	84962	0.366652	6.26254e-10	5.37134e-09	8.40834	7.1583
11757156_s_at	snhg12	small nucleolar rna host gene 12 /// small nucleolar rna, h/aca box 61	85028	-0.0350442	0.616268	0.706493	7.76226	-0.503382
11724105_a_at	sgk3	c8orf44-sgk3 readthrough /// serum/glucocorticoid regulated kinase family, member 3	23678	0.167972	1.02276e-07	5.7627e-07	6.67573	5.93072
11731056_a_at	ctage5	ctage family, member 5	4253	-0.0874394	0.0227495	0.044619	6.71622	-2.32875
11724816_a_at	sh3kbp1	sh3-domain kinase binding protein 1	30011	-0.0354397	0.349961	0.456623	7.37202	-0.940926
11723434_a_at	tbc1d22a	tbc1 domain family, member 22a	25771	0.113026	8.12525e-10	6.83717e-09	6.17552	7.09654
11737822_a_at	apold1	apolipoprotein l domain containing 1	81575	-0.0810575	2.57998e-05	9.37426e-05	6.07141	-4.5044
11739873_s_at	atad3c	atpase family, aaa domain containing 3c	219293	0.0101628	0.528597	0.628665	5.99018	0.63329
11728453_a_at	dock9	dedicator of cytokinesis 9	23348	0.122472	0.0127579	0.0266862	8.98782	2.55575
11755598_a_at	ppp2r3c	protein phosphatase 2, regulatory subunit b'', gamma	55012	-0.173535	1.91323e-09	1.4967e-08	6.67901	-6.89288
11734008_a_at	ndor1	nadph dependent diflavin oxidoreductase 1	27158	0.00543523	0.693682	0.771702	5.93921	0.395484
11750882_a_at	kcnv1	potassium channel, voltage gated modifier subfamily v, member 1	27012	0.0124637	0.411762	0.518488	5.71076	0.825705
11751344_a_at	lefty2	left-right determination factor 2	7044	-0.457122	1.25797e-10	1.23218e-09	6.11615	-7.53774
11734804_a_at	kif20b	kinesin family member 20b	9585	-0.0745959	0.00775812	0.0171321	6.36136	-2.74102
11742230_x_at	supt20hl1	spt20 homolog, saga complex component-like 1	100130302	0.0254399	0.154005	0.232781	5.81425	1.44105
11732314_at	ankrd13c	ankyrin repeat domain 13c	81573	-0.107723	1.9416e-07	1.03517e-06	6.0934	-5.77215
11725746_a_at	pitpnc1	phosphatidylinositol transfer protein, cytoplasmic 1	26207	-0.296633	2.74502e-09	2.08594e-08	6.75896	-6.80677
11718201_at	hey1	hes-related family bhlh transcription factor with yrpw motif 1	23462	-0.20384	8.44203e-05	0.000279211	7.03599	-4.17374
11718211_s_at	pycr1	pyrroline-5-carboxylate reductase 1	5831	-0.175746	3.09499e-10	2.8087e-09	6.19356	-7.32515
11747523_a_at	traf4	tnf receptor-associated factor 4	9618	-0.0976179	0.00829604	0.0181995	6.71228	-2.71652
11753086_x_at	pgk1	phosphoglycerate kinase 1	5230	0.257812	9.02936e-09	6.20805e-08	8.76951	6.52134
11736777_at	cbln1	cerebellin 1 precursor	869	0.0934033	0.00107624	0.00286082	5.92258	3.41087
11753537_a_at	ccdc102b	coiled-coil domain containing 102b	79839	-0.372498	7.50437e-27	4.51964e-24	6.15737	-17.1584
11752832_x_at	cd55	cd55 molecule, decay accelerating factor for complement (cromer blood group)	1604	0.465782	2.28801e-07	1.20761e-06	8.85536	5.73133
11722306_at	arhgap23	rho gtpase activating protein 23	57636	0.0365366	0.070161	0.119218	5.9151	1.83882
11760026_a_at	dlx2	distal-less homeobox 2	1746	-0.00445482	0.770264	0.833084	5.7583	-0.293158
11750662_a_at	slc8b1	solute carrier family 8 (sodium/lithium/calcium exchanger), member b1	80024	0.139663	2.74642e-12	3.77283e-11	6.22758	8.4377
11746342_a_at	cflar	casp8 and fadd like apoptosis regulator	8837	0.153406	8.24649e-06	3.28543e-05	7.49803	4.812
11720243_x_at	tcn2	transcobalamin ii	6948	0.020688	0.674841	0.755645	6.39961	0.421271
11753970_s_at	mrfap1	morf4 family associated protein 1	93621	-0.0882436	1.48327e-05	5.64483e-05	11.1711	-4.65483
11754654_a_at	kctd2	potassium channel tetramerization domain containing 2	23510	0.184956	2.44962e-12	3.38965e-11	6.77889	8.46461
11722758_at	npr3	natriuretic peptide receptor 3	4883	0.142404	0.106979	0.171413	7.79038	1.63279
11755814_a_at	cfap43	cilia and flagella associated protein 43	80217	0.00106501	0.95406	0.968265	5.8106	0.0578142
11715461_at	lyz	lysozyme	4069	0.710599	3.39033e-05	0.000120474	7.24239	4.42929
11746267_x_at	chrnd	cholinergic receptor, nicotinic delta	1144	-0.0202341	0.150383	0.228202	5.95823	-1.45403
11755018_a_at	ppp1cc	protein phosphatase 1, catalytic subunit, gamma isozyme	5501	-0.047637	0.104844	0.168467	9.37641	-1.643
11755702_x_at	rrp7a	ribosomal rna processing 7 homolog a	27341	0.00475841	0.920954	0.945689	7.23804	0.0995892
11752381_a_at	trim67	tripartite motif containing 67	440730	-0.00358976	0.800378	0.856245	5.91075	-0.253816
11737605_at	zbtb8b	zinc finger and btb domain containing 8b	728116	0.0174151	0.212942	0.305176	5.82007	1.25691
11730140_at	lgals13	lectin, galactoside-binding, soluble, 13	29124	-0.0272573	0.0545453	0.0958433	5.77949	-1.95508
11723631_a_at	nkiras2	nfkb inhibitor interacting ras-like 2	28511	-0.0399649	0.063912	0.110021	7.31437	-1.88243
11757161_x_at	snora30	small nucleolar rna, h/aca box 30	677813	0.0156563	0.267515	0.368028	5.98521	1.11766
11723890_a_at	ankrd13b	ankyrin repeat domain 13b	124930	-0.0338991	0.0185491	0.0371991	6.30553	-2.41043
11745408_a_at	tmem161b	transmembrane protein 161b	153396	-0.00496923	0.769037	0.832199	6.02535	-0.29477
11750620_a_at	aldh1a2	aldehyde dehydrogenase 1 family, member a2	8854	0.0169592	0.740661	0.809398	6.01311	0.332285
11747321_a_at	trim26	tripartite motif containing 26	7726	0.0794251	3.85894e-05	0.00013571	6.57971	4.39348
11715475_a_at	ddx17	dead (asp-glu-ala-asp) box helicase 17	10521	-0.269982	0.000364075	0.00106524	6.79352	-3.74628
11728380_x_at	naca2	nascent polypeptide-associated complex alpha subunit 2	342538	0.224736	4.56281e-07	2.27707e-06	10.6411	5.55868
11754198_at	syne3	long intergenic non-protein coding rna 341 /// spectrin repeat containing, nuclear envelope family member 3	79686	0.122206	0.144505	0.220672	8.90255	1.47562
11740902_at	pkd1l1	polycystic kidney disease 1 like 1	168507	-0.0354022	0.0303826	0.0575357	5.86184	-2.20968
11717817_a_at	tnrc6a	trinucleotide repeat containing 6a	27327	-0.12428	0.0105044	0.0224857	8.5345	-2.62913
11721302_a_at	clec2b	c-type lectin domain family 2, member b	9976	0.865632	2.97853e-09	2.24851e-08	9.65124	6.78727
11744911_a_at	ric3	ric3 acetylcholine receptor chaperone	79608	0.616151	4.60316e-27	2.99121e-24	6.77829	17.3059
11758367_s_at	nacc1	nucleus accumbens associated 1, ben and btb (poz) domain containing	112939	-0.0010877	0.949683	0.965499	6.18058	-0.0633305
11741557_a_at	pcdhga9	protocadherin gamma subfamily a, 9	56107	0.010034	0.536845	0.636039	6.05299	0.620633
11728692_a_at	pde4dip	phosphodiesterase 4d interacting protein-like /// phosphodiesterase 4d interacting protein	9659	-0.278864	5.06612e-11	5.36555e-10	7.12029	-7.75205
11761800_a_at	map4k2	mitogen-activated protein kinase kinase kinase kinase 2	5871	0.000580374	0.970279	0.979922	5.97807	0.0373914
11721914_a_at	mdm4	mdm4, p53 regulator	4194	-0.1794	2.43312e-11	2.74656e-10	6.69498	-7.92465
11722519_at	hkdc1	hexokinase domain containing 1	80201	0.0163356	0.310876	0.415347	5.90318	1.02074
11727724_a_at	ddn	dendrin	23109	-0.0252356	0.134941	0.208444	5.94084	-1.51228
11752583_a_at	cd6	cd6 molecule	923	0.0278844	0.0350437	0.065227	5.87597	2.14938
11735167_x_at	rfc2	replication factor c subunit 2	5982	0.189776	2.35856e-09	1.81517e-08	6.93705	6.84299
11718933_s_at	sdcbp2	fkbp1a-sdcbp2 readthrough (nmd candidate) /// syndecan binding protein (syntenin) 2	27111	0.567577	6.2364e-09	4.40553e-08	7.52994	6.6103
11724702_a_at	elf5	e74-like factor 5 (ets domain transcription factor)	2001	-0.305592	6.9183e-11	7.14486e-10	6.1146	-7.67867
11741023_a_at	smad5	smad family member 5	4090	0.00763618	0.818608	0.870372	7.29087	0.230196
11725466_s_at	lrrc28	leucine rich repeat containing 28	123355	0.158541	1.07048e-11	1.29925e-10	6.73289	8.11776
11753489_a_at	eed	embryonic ectoderm development	8726	-0.120601	5.18072e-06	2.13729e-05	6.69133	-4.93488
11725231_a_at	cep290	centrosomal protein 290kda	80184	-0.251145	6.2104e-09	4.39156e-08	6.54196	-6.6113
11723413_at	cyp17a1	cytochrome p450, family 17, subfamily a, polypeptide 1	1586	0.0351711	0.0118336	0.0249569	5.85036	2.5843
11718054_a_at	lsm1	lsm1 homolog, mrna degradation associated	27257	0.113947	2.63787e-06	1.15073e-05	7.32	5.11108
11755268_a_at	ddx18	dead (asp-glu-ala-asp) box polypeptide 18	8886	0.314845	2.61472e-09	1.9946e-08	8.56104	6.81838
11734833_s_at	taf9b	taf9b rna polymerase ii, tata box binding protein (tbp)-associated factor, 31kda	51616	-0.115837	0.0001552	0.000487173	7.65665	-3.99865
11720805_x_at	pagr1	paxip1 associated glutamate-rich protein 1	79447	0.124682	4.13574e-07	2.08076e-06	6.76684	5.58337
11738327_a_at	hnmt	histamine n-methyltransferase	3176	0.181518	5.89664e-06	2.4083e-05	6.65436	4.9008
11749551_a_at	rngtt	rna guanylyltransferase and 5'-phosphatase	8732	0.0277753	0.20987	0.301517	6.28681	1.26549
11717296_s_at	lrpprc	leucine-rich pentatricopeptide repeat containing	10128	-0.204531	3.06611e-07	1.57946e-06	8.07643	-5.65832
11757323_x_at	top2b	topoisomerase (dna) ii beta	7155	-0.259527	7.78067e-07	3.71729e-06	9.37775	-5.42396
11723376_a_at	gcom1	grinl1a complex locus 1 /// myocardial zonula adherens protein	145781	-0.00885343	0.83848	0.885303	6.21509	-0.204594
11754182_x_at	il2rg	interleukin 2 receptor, gamma	3561	0.0291381	0.0619313	0.107032	6.08042	1.897
11739518_a_at	flrt3	fibronectin leucine rich transmembrane protein 3	23767	-0.287342	0.00154558	0.00397636	7.54588	-3.29451
11715919_a_at	sh3bgrl3	sh3 domain binding glutamate-rich protein like 3	83442	0.480987	2.16913e-10	2.02772e-09	9.59703	7.40916
11750674_a_at	stat3	signal transducer and activator of transcription 3 (acute-phase response factor)	6774	-0.0187409	0.727578	0.798987	8.50567	-0.34974
11747163_a_at	cep85l	centrosomal protein 85kda-like	387119	-0.0726973	0.00140062	0.00363349	6.05719	-3.32642
11727770_a_at	nin	ninein (gsk3b interacting protein)	51199	0.0531128	0.0040567	0.0095343	6.57894	2.97117
11717602_a_at	secisbp2	secis binding protein 2	79048	0.1841	4.67565e-07	2.32962e-06	8.64641	5.55254
11733548_at	tec	transient erythroblastopenia of childhood /// tec protein tyrosine kinase	7006	0.0259051	0.133831	0.206938	6.11117	1.51666
11741705_at	nr4a3	nuclear receptor subfamily 4, group a, member 3	8013	-0.144293	0.361847	0.468763	6.29462	-0.917821
11752910_a_at	arl6ip1	adp-ribosylation factor like gtpase 6 interacting protein 1	23204	-0.139753	0.000566227	0.0015941	8.39037	-3.61179
[truncated: 47,387 more rows]
